# Supplementary material for: Toluene oxidation with triple-module cooperativity in an atomically precise Cu4Pt2(C≡CCyOH)8 catalyst
Source: Natl Sci Rev. 2026 May 29;13(13):nwag328. doi: 10.1093/nsr/nwag328 (PMC13373964; doi:10.1093/nsr/nwag328)
Supplement: nwag328_Supplemental_Files [file nwag328_supplemental_files.zip]

Archive with 3 entries (3 files):
- checkcif_Cu4Pt2.pdf
- Cu4Pt2.cif
- SI-clean.pdf
