# Supplementary material for: Toluene oxidation with triple-module cooperativity in an atomically precise Cu4Pt2(C≡CCyOH)8 catalyst
Source: Natl Sci Rev. 2026 May 29;13(13):nwag328. doi: 10.1093/nsr/nwag328 (PMC13373964; doi:10.1093/nsr/nwag328)
Supplement: nwag328_Supplemental_Files [file nwag328_supplemental_files.zip › Cu4Pt2.cif]

data_1
_audit_creation_date               2025-06-28
_audit_creation_method
;
Olex2 1.3
(compiled 2020.02.04 svn.rd84adfe8 for OlexSys, GUI svn.r6032)
;
_shelx_SHELXL_version_number       '2018/3'
_audit_contact_author_address      ?
_audit_contact_author_email        ?
_audit_contact_author_name         ''
_audit_contact_author_phone        ?
_publ_contact_author_id_orcid      ?
_publ_section_references
;
Dolomanov, O.V., Bourhis, L.J., Gildea, R.J, Howard, J.A.K. & Puschmann, H.
 (2009), J. Appl. Cryst. 42, 339-341.

Sheldrick, G.M. (2015). Acta Cryst. C71, 3-8.
;
_chemical_name_common              ?
_chemical_name_systematic          ?
_chemical_formula_moiety           'C64 H88 Cu4 O8 Pt2, 3(C H4 O)'
_chemical_formula_sum              'C67 H100 Cu4 O11 Pt2'
_chemical_formula_weight           1725.80
_chemical_melting_point            ?
loop_
  _atom_type_symbol
  _atom_type_description
  _atom_type_scat_dispersion_real
  _atom_type_scat_dispersion_imag
  _atom_type_scat_source
 'C' 'C' 0.0033 0.0016 'International Tables Vol C Tables 4.2.6.8 and 6.1.1.4'
 'H' 'H' 0.0000 0.0000 'International Tables Vol C Tables 4.2.6.8 and 6.1.1.4'
 'Cu' 'Cu' 0.3201 1.2651 'International Tables Vol C Tables 4.2.6.8 and 6.1.1.4'
 'O' 'O' 0.0106 0.0060 'International Tables Vol C Tables 4.2.6.8 and 6.1.1.4'
 'Pt' 'Pt' -1.7033 8.3905
 'International Tables Vol C Tables 4.2.6.8 and 6.1.1.4'

_shelx_space_group_comment
;
The symmetry employed for this shelxl refinement is uniquely defined
by the following loop, which should always be used as a source of
symmetry information in preference to the above space-group names.
They are only intended as comments.
;
_space_group_crystal_system        'monoclinic'
_space_group_IT_number             14
_space_group_name_H-M_alt          'P 1 21/c 1'
_space_group_name_Hall             '-P 2ybc'
loop_
  _space_group_symop_operation_xyz
 'x, y, z'
 '-x, y+1/2, -z+1/2'
 '-x, -y, -z'
 'x, -y-1/2, z-1/2'

_cell_length_a                     13.9992(5)
_cell_length_b                     21.3655(8)
_cell_length_c                     23.4954(8)
_cell_angle_alpha                  90
_cell_angle_beta                   101.6780(10)
_cell_angle_gamma                  90
_cell_volume                       6882.0(4)
_cell_formula_units_Z              4
_cell_measurement_reflns_used      9894
_cell_measurement_temperature      193.0
_cell_measurement_theta_max        27.602
_cell_measurement_theta_min        2.602
_shelx_estimated_absorpt_T_max     0.618
_shelx_estimated_absorpt_T_min     0.618
_exptl_absorpt_coefficient_mu      5.319
_exptl_absorpt_correction_T_max    0.7456
_exptl_absorpt_correction_T_min    0.6171
_exptl_absorpt_correction_type     none
_exptl_absorpt_process_details
;
SADABS-2016/2 (Bruker,2016/2) was used for absorption correction.
wR2(int) was 0.0909 before and 0.0734 after correction.
The Ratio of minimum to maximum transmission is 0.8277.
The \l/2 correction factor is Not present.
;
_exptl_absorpt_special_details     ?
_exptl_crystal_colour              'clear light orange'
_exptl_crystal_colour_lustre       clear
_exptl_crystal_colour_modifier     light
_exptl_crystal_colour_primary      orange
_exptl_crystal_density_diffrn      1.666
_exptl_crystal_density_meas        ?
_exptl_crystal_density_method      ?
_exptl_crystal_description         cube
_exptl_crystal_F_000               3448
_exptl_crystal_size_max            0.1
_exptl_crystal_size_mid            0.1
_exptl_crystal_size_min            0.1
_exptl_transmission_factor_max     ?
_exptl_transmission_factor_min     ?
_diffrn_reflns_av_R_equivalents    0.0643
_diffrn_reflns_av_unetI/netI       0.0562
_diffrn_reflns_Laue_measured_fraction_full  0.999
_diffrn_reflns_Laue_measured_fraction_max  0.992
_diffrn_reflns_limit_h_max         14
_diffrn_reflns_limit_h_min         -18
_diffrn_reflns_limit_k_max         27
_diffrn_reflns_limit_k_min         -27
_diffrn_reflns_limit_l_max         30
_diffrn_reflns_limit_l_min         -29
_diffrn_reflns_number              62289
_diffrn_reflns_point_group_measured_fraction_full  0.999
_diffrn_reflns_point_group_measured_fraction_max  0.992
_diffrn_reflns_theta_full          25.242
_diffrn_reflns_theta_max           27.617
_diffrn_reflns_theta_min           1.835
_diffrn_ambient_temperature        193.0
_diffrn_detector                   'CCD area detector'
_diffrn_detector_area_resol_mean   5.6
_diffrn_detector_type              'Bruker SMART CCD 6000 area detector'
_diffrn_measured_fraction_theta_full  0.999
_diffrn_measured_fraction_theta_max  0.992
_diffrn_measurement_device         'three-circle diffractometer'
_diffrn_measurement_device_type    'Bruker SMART CCD 6000 area detector'
_diffrn_measurement_method         '\w scans'
_diffrn_radiation_monochromator    graphite
_diffrn_radiation_probe            x-ray
_diffrn_radiation_type             MoK\a
_diffrn_radiation_wavelength       0.71073
_diffrn_source                     'sealed X-ray tube'
_diffrn_source_current             40.0
_diffrn_source_power               1.8
_diffrn_source_target              Mo
_diffrn_source_voltage             45.0
_reflns_Friedel_coverage           0.000
_reflns_Friedel_fraction_full      .
_reflns_Friedel_fraction_max       .
_reflns_number_gt                  12578
_reflns_number_total               15876
_reflns_special_details
;
 Reflections were merged by SHELXL according to the crystal
 class for the calculation of statistics and refinement.
 
 _reflns_Friedel_fraction is defined as the number of unique
 Friedel pairs measured divided by the number that would be
 possible theoretically, ignoring centric projections and
 systematic absences.
;
_reflns_threshold_expression       'I > 2\s(I)'
_computing_cell_refinement         'SAINT V8.40B (?, 2016)'
_computing_data_collection         ?
_computing_data_reduction          'SAINT V8.40B (?, 2016)'
_computing_molecular_graphics      'Olex2 1.3 (Dolomanov et al., 2009)'
_computing_publication_material    'Olex2 1.3 (Dolomanov et al., 2009)'
_computing_structure_refinement    'SHELXL 2018/3 (Sheldrick, 2015)'
_computing_structure_solution      'SHELXT 2018/2 (Sheldrick, 2018)'
_refine_diff_density_max           1.232
_refine_diff_density_min           -1.389
_refine_diff_density_rms           0.177
_refine_ls_extinction_coef         0.000043(13)
_refine_ls_extinction_expression  
 'Fc^*^=kFc[1+0.001xFc^2^\l^3^/sin(2\q)]^-1/4^'
_refine_ls_extinction_method       'SHELXL-2018/3 (Sheldrick 2018)'
_refine_ls_goodness_of_fit_ref     1.056
_refine_ls_hydrogen_treatment      constr
_refine_ls_matrix_type             full
_refine_ls_number_parameters       772
_refine_ls_number_reflns           15876
_refine_ls_number_restraints       1398
_refine_ls_R_factor_all            0.0684
_refine_ls_R_factor_gt             0.0461
_refine_ls_restrained_S_all        1.056
_refine_ls_shift/su_max            0.001
_refine_ls_shift/su_mean           0.000
_refine_ls_structure_factor_coef   Fsqd
_refine_ls_weighting_details      
 'w=1/[\s^2^(Fo^2^)+(0.0017P)^2^+50.8868P] where P=(Fo^2^+2Fc^2^)/3'
_refine_ls_weighting_scheme        calc
_refine_ls_wR_factor_gt            0.0847
_refine_ls_wR_factor_ref           0.0952
_refine_special_details            ?
_olex2_refinement_description
;
1. Fixed Uiso
 At 1.2 times of:
  All C(H,H) groups
 At 1.5 times of:
  All C(H,H,H) groups, All O(H) groups
2. Uiso/Uaniso restraints and constraints
C00D \\sim C00E \\sim C00F \\sim C00G \\sim C00H \\sim C00I \\sim C00K \\sim
C00L \\sim C00N \\sim C00O \\sim C00P \\sim C00Q \\sim C00R \\sim C00S \\sim
C00T \\sim C00U \\sim C00V \\sim C00X \\sim C00Y \\sim C00Z \\sim C012 \\sim
C013 \\sim C014 \\sim C015 \\sim C016 \\sim C017 \\sim C018 \\sim C019 \\sim
C01A \\sim C01B \\sim C01C \\sim C01D \\sim C01E \\sim C01F \\sim C01G \\sim
C01H \\sim C01I \\sim C01J \\sim C01K \\sim C01L \\sim C01M \\sim C01N \\sim
C01O \\sim C01P \\sim C01Q \\sim C01R \\sim C01S \\sim C01T \\sim C01U \\sim
C01V \\sim C01W \\sim C01X \\sim C01Y \\sim C01Z \\sim C020 \\sim C021 \\sim
C022 \\sim C023 \\sim C024 \\sim C026 \\sim C027 \\sim C028 \\sim C029 \\sim
C02A \\sim C02B \\sim C02D \\sim C3: within 3.8A with sigma of 0.01 and sigma
for terminal atoms of 0.02 within 3.8A
3.a Secondary CH2 refined with riding coordinates:
 C013(H01A,H01B), C015(H01C,H01D), C017(H01E,H01F), C019(H01G,H01H), C01A(H01I,
 H01J), C01B(H01K,H01L), C01C(H01M,H01N), C01D(H01O,H01P), C01E(H01Q,H01R),
 C01F(H01S,H01T), C01G(H01U,H01V), C01H(H01W,H01X), C01I(H01Y,H), C01J(H01Z,HA),
  C01K(H01,HB), C01L(H1,HC), C01M(H2,HD), C01N(H3,HE), C01O(H4,HF), C01P(H5,HG),
  C01Q(H6,HH), C01R(H7,HI), C01S(H8,HJ), C01T(H9,HK), C01U(H10,HL), C01V(H11,
 HM), C01W(H12,HN), C01X(H13,HO), C01Y(H14,HP), C01Z(H15,HQ), C020(H02A,H02B),
 C022(H02C,H02D), C023(H02E,H02F), C024(H02G,H02H), C026(H02I,H02J), C027(H02K,
 H02L), C028(H02M,H02N), C02A(H02O,H02P), C02D(H02Q,H02R), C3(H3A,H3B)
3.b Idealised Me refined as rotating group:
 C021(H02S,H02T,H02U), C029(H02Y,HR,HS), C02B(H02V,H02W,H02X)
3.c Idealised tetrahedral OH refined as rotating group:
 O007(H007), O008(H008), O009(H009), O00A(H00A), O00B(H00B), O00C(H00C),
 O00J(H00J), O00M(H00M), O00W(H00W), O010(H010), O011(H011)
;
_atom_sites_solution_hydrogens     geom
_atom_sites_solution_primary       ?
_atom_sites_solution_secondary     ?
loop_
  _atom_site_label
  _atom_site_type_symbol
  _atom_site_fract_x
  _atom_site_fract_y
  _atom_site_fract_z
  _atom_site_U_iso_or_equiv
  _atom_site_adp_type
  _atom_site_occupancy
  _atom_site_site_symmetry_order
  _atom_site_calc_flag
  _atom_site_refinement_flags_posn
  _atom_site_refinement_flags_adp
  _atom_site_refinement_flags_occupancy
  _atom_site_disorder_assembly
  _atom_site_disorder_group
 Pt01 Pt 0.80193(2) 0.26191(2) 0.33715(2) 0.01654(6) Uani 1 1 d . . . . .
 Pt02 Pt 0.68760(2) 0.24784(2) 0.17279(2) 0.01718(6) Uani 1 1 d . . . . .
 Cu03 Cu 0.74047(6) 0.36259(4) 0.24240(3) 0.02486(17) Uani 1 1 d . . . . .
 Cu04 Cu 0.89933(5) 0.25228(4) 0.23187(3) 0.02260(16) Uani 1 1 d . . . . .
 Cu05 Cu 0.74693(6) 0.14642(4) 0.26578(3) 0.02405(17) Uani 1 1 d . . . . .
 Cu06 Cu 0.59081(5) 0.26409(4) 0.27970(3) 0.02612(17) Uani 1 1 d . . . . .
 O007 O 1.0713(3) 0.2743(2) 0.15463(19) 0.0267(10) Uani 1 1 d . . . . .
 H007 H 1.065046 0.313429 0.154419 0.040 Uiso 1 1 calc R U . . .
 O008 O 0.6653(4) 0.0033(2) 0.2426(2) 0.0331(11) Uani 1 1 d . . . . .
 H008 H 0.619738 0.018779 0.256452 0.050 Uiso 1 1 calc R U . . .
 O009 O 0.8153(4) 0.5022(2) 0.26480(19) 0.0338(11) Uani 1 1 d . . . . .
 H009 H 0.839443 0.538247 0.265929 0.051 Uiso 1 1 calc R U . . .
 O00A O 0.6429(3) 0.5002(2) 0.18933(19) 0.0314(11) Uani 1 1 d . . . . .
 H00A H 0.694654 0.499801 0.214733 0.047 Uiso 1 1 calc R U . . .
 O00B O 1.1518(3) 0.2297(2) 0.26192(19) 0.0283(10) Uani 1 1 d . . . . .
 H00B H 1.124028 0.248859 0.231882 0.043 Uiso 1 1 calc R U . . .
 O00C O 0.8337(4) 0.0041(2) 0.3217(2) 0.0373(12) Uani 1 1 d . . . . .
 H00C H 0.780593 0.006539 0.297588 0.056 Uiso 1 1 calc R U . . .
 C00D C 0.6803(5) 0.3412(3) 0.1598(3) 0.0268(12) Uani 1 1 d . U . . .
 C00E C 0.6851(5) 0.1541(3) 0.1817(3) 0.0264(11) Uani 1 1 d . U . . .
 C00F C 0.8037(5) 0.3552(3) 0.3269(3) 0.0259(11) Uani 1 1 d . U . . .
 C00G C 0.5555(4) 0.2525(3) 0.1928(3) 0.0280(11) Uani 1 1 d . U . . .
 C00H C 0.9345(4) 0.2580(3) 0.3184(3) 0.0234(10) Uani 1 1 d . U . . .
 C00I C 0.8197(4) 0.2456(3) 0.1512(3) 0.0225(11) Uani 1 1 d . U . . .
 O00J O 0.3538(3) 0.2393(3) 0.2602(2) 0.0444(14) Uani 1 1 d . . . . .
 H00J H 0.293649 0.234751 0.258398 0.067 Uiso 1 1 calc R U . . .
 C00K C 0.6711(5) 0.2687(3) 0.3593(3) 0.0281(11) Uani 1 1 d . U . . .
 C00L C 0.8073(5) 0.1683(3) 0.3475(3) 0.0250(11) Uani 1 1 d . U . . .
 O00M O 0.4260(4) 0.3171(3) 0.3591(2) 0.0550(16) Uani 1 1 d . . . . .
 H00M H 0.404685 0.291454 0.332502 0.083 Uiso 1 1 calc R U . . .
 C00N C 0.6790(5) 0.0982(3) 0.1901(3) 0.0317(12) Uani 1 1 d . U . . .
 C00O C 0.6749(5) 0.3974(3) 0.1568(3) 0.0284(13) Uani 1 1 d . U . . .
 C00P C 0.8039(5) 0.4110(3) 0.3175(3) 0.0279(12) Uani 1 1 d . U . . .
 C00Q C 0.9018(4) 0.2468(3) 0.1416(3) 0.0239(11) Uani 1 1 d . U . . .
 C00R C 0.9900(4) 0.2468(3) 0.1146(3) 0.0256(11) Uani 1 1 d . U . . .
 C00S C 0.8190(5) 0.4803(3) 0.3226(3) 0.0270(12) Uani 1 1 d . U . . .
 C00T C 1.0146(5) 0.2549(3) 0.3054(3) 0.0271(11) Uani 1 1 d . U . . .
 C00U C 0.8144(5) 0.1118(3) 0.3488(3) 0.0261(11) Uani 1 1 d . U . . .
 C00V C 0.4770(5) 0.2566(3) 0.2075(3) 0.0344(12) Uani 1 1 d . U . . .
 O00W O 0.9121(4) 0.6060(2) 0.2554(3) 0.0518(15) Uani 1 1 d . . . . .
 H00W H 0.894770 0.642916 0.246236 0.078 Uiso 1 1 calc R U . . .
 C00X C 0.6567(5) 0.4650(3) 0.1399(3) 0.0273(12) Uani 1 1 d . U . . .
 C00Y C 0.6633(5) 0.0291(3) 0.1864(3) 0.0319(13) Uani 1 1 d . U . . .
 C00Z C 1.1235(5) 0.2572(3) 0.3123(3) 0.0296(12) Uani 1 1 d . U . . .
 O010 O 1.0593(4) 0.3966(2) 0.1730(3) 0.0548(16) Uani 1 1 d . . . . .
 H010 H 1.092257 0.427691 0.166682 0.082 Uiso 1 1 calc R U . . .
 O011 O 0.5210(4) 0.0471(3) 0.2878(3) 0.0592(17) Uani 1 1 d . . . . .
 H011 H 0.470965 0.026611 0.290692 0.089 Uiso 1 1 calc R U . . .
 C012 C 0.5908(5) 0.2774(4) 0.3698(3) 0.0372(13) Uani 1 1 d . U . . .
 C013 C 0.9411(5) 0.0780(3) 0.4643(3) 0.0337(13) Uani 1 1 d . U . . .
 H01A H 0.935767 0.123118 0.454586 0.040 Uiso 1 1 calc R U . . .
 H01B H 1.005708 0.070795 0.489740 0.040 Uiso 1 1 calc R U . . .
 C014 C 0.8318(5) 0.0457(3) 0.3693(3) 0.0282(12) Uani 1 1 d . U . . .
 C015 C 0.9693(5) 0.2840(3) 0.0578(3) 0.0296(12) Uani 1 1 d . U . . .
 H01C H 0.948803 0.326908 0.065688 0.036 Uiso 1 1 calc R U . . .
 H01D H 1.029955 0.287138 0.042406 0.036 Uiso 1 1 calc R U . . .
 C016 C 0.3698(5) 0.2626(4) 0.2056(3) 0.0376(13) Uani 1 1 d . U . . .
 C017 C 1.0191(5) 0.1805(3) 0.1027(3) 0.0280(12) Uani 1 1 d . U . . .
 H01E H 1.029557 0.156055 0.139203 0.034 Uiso 1 1 calc R U . . .
 H01F H 1.081337 0.181337 0.088833 0.034 Uiso 1 1 calc R U . . .
 C018 C 0.5064(5) 0.2900(4) 0.3985(3) 0.0408(14) Uani 1 1 d . U . . .
 C019 C 0.7437(5) 0.4912(3) 0.1174(3) 0.0331(13) Uani 1 1 d . U . . .
 H01G H 0.802129 0.490630 0.149181 0.040 Uiso 1 1 calc R U . . .
 H01H H 0.756893 0.464148 0.085711 0.040 Uiso 1 1 calc R U . . .
 C01A C 0.9341(5) 0.0405(3) 0.4091(3) 0.0328(13) Uani 1 1 d . U . . .
 H01I H 0.948321 -0.003950 0.419105 0.039 Uiso 1 1 calc R U . . .
 H01J H 0.983685 0.055786 0.387776 0.039 Uiso 1 1 calc R U . . .
 C01B C 0.7394(6) 0.5109(4) 0.3476(3) 0.0396(14) Uani 1 1 d . U . . .
 H01K H 0.675069 0.499669 0.323647 0.047 Uiso 1 1 calc R U . . .
 H01L H 0.746447 0.556969 0.346238 0.047 Uiso 1 1 calc R U . . .
 C01C C 0.7536(5) 0.0269(3) 0.4029(3) 0.0334(13) Uani 1 1 d . U . . .
 H01M H 0.688428 0.032420 0.377640 0.040 Uiso 1 1 calc R U . . .
 H01N H 0.761496 -0.017947 0.413418 0.040 Uiso 1 1 calc R U . . .
 C01D C 0.5624(5) 0.4703(3) 0.0939(3) 0.0335(13) Uani 1 1 d . U . . .
 H01O H 0.506489 0.456635 0.110733 0.040 Uiso 1 1 calc R U . . .
 H01P H 0.566260 0.442378 0.060798 0.040 Uiso 1 1 calc R U . . .
 C01E C 0.9411(5) 0.1487(3) 0.0572(3) 0.0341(13) Uani 1 1 d . U . . .
 H01Q H 0.964574 0.106750 0.048407 0.041 Uiso 1 1 calc R U . . .
 H01R H 0.881454 0.142913 0.073179 0.041 Uiso 1 1 calc R U . . .
 C01F C 0.8899(5) 0.2534(3) 0.0123(3) 0.0340(13) Uani 1 1 d . U . . .
 H01S H 0.827409 0.254200 0.025794 0.041 Uiso 1 1 calc R U . . .
 H01T H 0.881209 0.277446 -0.024462 0.041 Uiso 1 1 calc R U . . .
 C01G C 0.9164(5) 0.1867(3) 0.0014(3) 0.0383(14) Uani 1 1 d . U . . .
 H01U H 0.973132 0.186592 -0.017817 0.046 Uiso 1 1 calc R U . . .
 H01V H 0.861044 0.166739 -0.025301 0.046 Uiso 1 1 calc R U . . .
 C01H C 0.7448(6) -0.0020(4) 0.1627(3) 0.0419(14) Uani 1 1 d . U . . .
 H01W H 0.737458 -0.047992 0.164096 0.050 Uiso 1 1 calc R U . . .
 H01X H 0.808436 0.009270 0.187474 0.050 Uiso 1 1 calc R U . . .
 C01I C 0.9228(6) 0.4735(4) 0.4238(3) 0.0401(14) Uani 1 1 d . U . . .
 H01Y H 0.916074 0.427428 0.425111 0.048 Uiso 1 1 calc R U . . .
 H H 0.986802 0.485004 0.447948 0.048 Uiso 1 1 calc R U . . .
 C01J C 0.9190(5) 0.4941(3) 0.3611(3) 0.0349(13) Uani 1 1 d . U . . .
 H01Z H 0.970151 0.471864 0.345457 0.042 Uiso 1 1 calc R U . . .
 HA H 0.932460 0.539573 0.360244 0.042 Uiso 1 1 calc R U . . .
 C01K C 0.5368(6) 0.3395(4) 0.4462(3) 0.0472(15) Uani 1 1 d . U . . .
 H01 H 0.560657 0.377388 0.429204 0.057 Uiso 1 1 calc R U . . .
 HB H 0.479441 0.351559 0.462458 0.057 Uiso 1 1 calc R U . . .
 C01L C 0.6170(6) 0.3144(4) 0.4950(4) 0.0518(16) Uani 1 1 d . U . . .
 H1 H 0.677728 0.308986 0.480029 0.062 Uiso 1 1 calc R U . . .
 HC H 0.630058 0.345356 0.526959 0.062 Uiso 1 1 calc R U . . .
 C01M C 0.8612(5) 0.0602(3) 0.4970(3) 0.0375(14) Uani 1 1 d . U . . .
 H2 H 0.865163 0.088029 0.531115 0.045 Uiso 1 1 calc R U . . .
 HD H 0.871775 0.016673 0.511375 0.045 Uiso 1 1 calc R U . . .
 C01N C 1.1585(5) 0.3243(3) 0.3220(3) 0.0373(13) Uani 1 1 d . U . . .
 H3 H 1.125330 0.350460 0.289160 0.045 Uiso 1 1 calc R U . . .
 HE H 1.229531 0.325963 0.323027 0.045 Uiso 1 1 calc R U . . .
 C01O C 1.1694(5) 0.2158(4) 0.3633(3) 0.0401(14) Uani 1 1 d . U . . .
 H4 H 1.240518 0.212788 0.365003 0.048 Uiso 1 1 calc R U . . .
 HF H 1.141650 0.173145 0.357274 0.048 Uiso 1 1 calc R U . . .
 C01P C 0.4775(6) 0.2301(4) 0.4245(3) 0.0461(15) Uani 1 1 d . U . . .
 H5 H 0.417707 0.237661 0.439915 0.055 Uiso 1 1 calc R U . . .
 HG H 0.461975 0.198105 0.393528 0.055 Uiso 1 1 calc R U . . .
 C01Q C 0.5650(6) 0.0140(4) 0.1464(3) 0.0428(15) Uani 1 1 d . U . . .
 H6 H 0.552128 -0.031461 0.148175 0.051 Uiso 1 1 calc R U . . .
 HH H 0.512398 0.036453 0.160461 0.051 Uiso 1 1 calc R U . . .
 C01R C 0.5454(6) 0.5382(3) 0.0718(3) 0.0385(15) Uani 1 1 d . U . . .
 H7 H 0.486400 0.539836 0.040442 0.046 Uiso 1 1 calc R U . . .
 HI H 0.534148 0.565343 0.103936 0.046 Uiso 1 1 calc R U . . .
 C01S C 0.7596(5) 0.0656(3) 0.4580(3) 0.0366(13) Uani 1 1 d . U . . .
 H8 H 0.709856 0.050792 0.479401 0.044 Uiso 1 1 calc R U . . .
 HJ H 0.745616 0.110056 0.447465 0.044 Uiso 1 1 calc R U . . .
 C01T C 0.7436(6) 0.0181(4) 0.1004(3) 0.0483(15) Uani 1 1 d . U . . .
 H9 H 0.756004 0.063644 0.099293 0.058 Uiso 1 1 calc R U . . .
 HK H 0.796145 -0.003887 0.085850 0.058 Uiso 1 1 calc R U . . .
 C01U C 0.5634(7) 0.0326(4) 0.0836(3) 0.0518(16) Uani 1 1 d . U . . .
 H10 H 0.501019 0.019077 0.058791 0.062 Uiso 1 1 calc R U . . .
 HL H 0.567607 0.078739 0.080911 0.062 Uiso 1 1 calc R U . . .
 C01V C 0.5898(7) 0.2539(4) 0.5179(4) 0.0573(17) Uani 1 1 d . U . . .
 H11 H 0.537625 0.261307 0.539926 0.069 Uiso 1 1 calc R U . . .
 HM H 0.647050 0.236983 0.545335 0.069 Uiso 1 1 calc R U . . .
 C01W C 0.3138(6) 0.2254(5) 0.1553(4) 0.0524(16) Uani 1 1 d . U . . .
 H12 H 0.244566 0.222294 0.158515 0.063 Uiso 1 1 calc R U . . .
 HN H 0.340744 0.182431 0.156192 0.063 Uiso 1 1 calc R U . . .
 C01X C 0.8429(6) 0.5037(4) 0.4482(3) 0.0503(16) Uani 1 1 d . U . . .
 H13 H 0.853751 0.549481 0.450786 0.060 Uiso 1 1 calc R U . . .
 HO H 0.844863 0.487683 0.487938 0.060 Uiso 1 1 calc R U . . .
 C01Y C 1.1381(6) 0.3504(4) 0.3785(3) 0.0445(15) Uani 1 1 d . U . . .
 H14 H 1.066771 0.352694 0.376065 0.053 Uiso 1 1 calc R U . . .
 HP H 1.164883 0.393333 0.384560 0.053 Uiso 1 1 calc R U . . .
 C01Z C 1.1844(6) 0.3089(4) 0.4298(4) 0.0504(16) Uani 1 1 d . U . . .
 H15 H 1.256282 0.310793 0.434750 0.060 Uiso 1 1 calc R U . . .
 HQ H 1.166822 0.325316 0.465697 0.060 Uiso 1 1 calc R U . . .
 C020 C 0.5550(6) 0.2056(4) 0.4719(4) 0.0504(16) Uani 1 1 d . U . . .
 H02A H 0.610848 0.191375 0.455293 0.060 Uiso 1 1 calc R U . . .
 H02B H 0.529547 0.168979 0.489931 0.060 Uiso 1 1 calc R U . . .
 C021 C 1.0082(7) 0.5973(4) 0.2492(5) 0.060(3) Uani 1 1 d . . . . .
 H02S H 1.016843 0.615361 0.212276 0.090 Uiso 1 1 calc R U . . .
 H02T H 1.022860 0.552402 0.249734 0.090 Uiso 1 1 calc R U . . .
 H02U H 1.052516 0.617937 0.281390 0.090 Uiso 1 1 calc R U . . .
 C022 C 0.6322(6) 0.5627(3) 0.0489(3) 0.0402(15) Uani 1 1 d . U . . .
 H02C H 0.620728 0.606971 0.036984 0.048 Uiso 1 1 calc R U . . .
 H02D H 0.639497 0.538275 0.014182 0.048 Uiso 1 1 calc R U . . .
 C023 C 0.7431(6) 0.4905(4) 0.4107(3) 0.0473(15) Uani 1 1 d . U . . .
 H02E H 0.692648 0.513364 0.426414 0.057 Uiso 1 1 calc R U . . .
 H02F H 0.728832 0.445213 0.411669 0.057 Uiso 1 1 calc R U . . .
 C024 C 0.6471(7) 0.0032(4) 0.0621(4) 0.0551(17) Uani 1 1 d . U . . .
 H02G H 0.638074 -0.042793 0.060351 0.066 Uiso 1 1 calc R U . . .
 H02H H 0.646869 0.018268 0.022283 0.066 Uiso 1 1 calc R U . . .
 C026 C 0.7255(6) 0.5579(3) 0.0949(3) 0.0412(15) Uani 1 1 d . U . . .
 H02I H 0.720912 0.586003 0.127698 0.049 Uiso 1 1 calc R U . . .
 H02J H 0.781389 0.571797 0.078134 0.049 Uiso 1 1 calc R U . . .
 C027 C 1.1516(6) 0.2418(4) 0.4212(3) 0.0472(15) Uani 1 1 d . U . . .
 H02K H 1.081277 0.238981 0.421865 0.057 Uiso 1 1 calc R U . . .
 H02L H 1.187696 0.216056 0.453625 0.057 Uiso 1 1 calc R U . . .
 C028 C 0.3409(6) 0.3315(4) 0.2016(4) 0.0544(16) Uani 1 1 d . U . . .
 H02M H 0.271634 0.335406 0.204630 0.065 Uiso 1 1 calc R U . . .
 H02N H 0.380779 0.354457 0.234643 0.065 Uiso 1 1 calc R U . . .
 C029 C 0.4985(7) 0.1105(4) 0.2832(5) 0.067(3) Uani 1 1 d . U . . .
 H02Y H 0.511082 0.126603 0.246406 0.100 Uiso 1 1 calc R U . . .
 HR H 0.539100 0.133066 0.315645 0.100 Uiso 1 1 calc R U . . .
 HS H 0.429552 0.116410 0.284430 0.100 Uiso 1 1 calc R U . . .
 C02A C 0.3007(7) 0.3269(5) 0.0962(4) 0.0693(19) Uani 1 1 d . U . . .
 H02O H 0.315329 0.345979 0.060571 0.083 Uiso 1 1 calc R U . . .
 H02P H 0.230135 0.332543 0.094942 0.083 Uiso 1 1 calc R U . . .
 C02B C 0.9790(7) 0.4168(4) 0.1953(5) 0.072(3) Uani 1 1 d . U . . .
 H02V H 0.958700 0.458313 0.179651 0.108 Uiso 1 1 calc R U . . .
 H02W H 0.997114 0.418994 0.237749 0.108 Uiso 1 1 calc R U . . .
 H02X H 0.924985 0.387198 0.183972 0.108 Uiso 1 1 calc R U . . .
 C02D C 0.3544(7) 0.3608(5) 0.1460(4) 0.0649(18) Uani 1 1 d . U . . .
 H02Q H 0.331465 0.404743 0.144432 0.078 Uiso 1 1 calc R U . . .
 H02R H 0.424612 0.361099 0.144671 0.078 Uiso 1 1 calc R U . . .
 C3 C 0.3212(7) 0.2585(5) 0.0950(4) 0.0614(17) Uani 1 1 d . U . . .
 H3A H 0.387456 0.252096 0.087275 0.074 Uiso 1 1 calc R U . . .
 H3B H 0.273953 0.238794 0.062959 0.074 Uiso 1 1 calc R U . . .

loop_
  _atom_site_aniso_label
  _atom_site_aniso_U_11
  _atom_site_aniso_U_22
  _atom_site_aniso_U_33
  _atom_site_aniso_U_23
  _atom_site_aniso_U_13
  _atom_site_aniso_U_12
 Pt01 0.01356(11) 0.01948(11) 0.01657(11) 0.00117(8) 0.00307(8) -0.00049(8)
 Pt02 0.01303(10) 0.02205(12) 0.01639(11) -0.00035(8) 0.00281(8) 0.00114(8)
 Cu03 0.0265(4) 0.0237(4) 0.0234(4) 0.0003(3) 0.0027(3) 0.0000(3)
 Cu04 0.0187(3) 0.0274(4) 0.0219(3) -0.0004(3) 0.0045(3) 0.0004(3)
 Cu05 0.0248(4) 0.0236(4) 0.0229(4) 0.0008(3) 0.0029(3) -0.0006(3)
 Cu06 0.0191(4) 0.0365(4) 0.0229(4) 0.0013(3) 0.0044(3) 0.0011(3)
 O007 0.015(2) 0.032(2) 0.031(2) 0.002(2) 0.0004(18) 0.0028(18)
 O008 0.038(3) 0.030(3) 0.031(3) 0.007(2) 0.009(2) -0.002(2)
 O009 0.045(3) 0.025(2) 0.028(2) 0.0078(19) -0.001(2) -0.010(2)
 O00A 0.035(3) 0.033(3) 0.026(2) -0.006(2) 0.004(2) 0.010(2)
 O00B 0.023(2) 0.034(3) 0.030(2) 0.001(2) 0.011(2) 0.0085(19)
 O00C 0.045(3) 0.028(3) 0.035(3) -0.008(2) -0.002(2) 0.009(2)
 C00D 0.023(2) 0.030(2) 0.027(2) -0.003(2) 0.003(2) 0.002(2)
 C00E 0.026(2) 0.031(2) 0.024(2) 0.001(2) 0.011(2) 0.000(2)
 C00F 0.024(2) 0.029(2) 0.025(2) 0.003(2) 0.009(2) 0.000(2)
 C00G 0.020(2) 0.038(3) 0.028(2) 0.005(2) 0.011(2) 0.002(2)
 C00H 0.021(2) 0.029(2) 0.022(2) -0.001(2) 0.0065(19) -0.001(2)
 C00I 0.015(2) 0.026(2) 0.026(2) -0.001(2) 0.004(2) 0.002(2)
 O00J 0.018(2) 0.082(4) 0.036(3) 0.018(3) 0.012(2) 0.006(3)
 C00K 0.022(2) 0.034(3) 0.030(2) 0.002(2) 0.007(2) 0.001(2)
 C00L 0.025(2) 0.026(2) 0.024(2) -0.004(2) 0.005(2) -0.002(2)
 O00M 0.027(3) 0.088(5) 0.049(4) 0.008(3) 0.004(3) 0.021(3)
 C00N 0.037(3) 0.032(3) 0.028(2) 0.002(2) 0.013(2) -0.005(2)
 C00O 0.027(3) 0.032(3) 0.026(3) 0.001(2) 0.003(2) 0.004(2)
 C00P 0.028(2) 0.030(2) 0.025(2) 0.000(2) 0.005(2) -0.003(2)
 C00Q 0.019(2) 0.026(2) 0.028(2) 0.000(2) 0.007(2) 0.000(2)
 C00R 0.019(2) 0.029(3) 0.030(2) -0.002(2) 0.007(2) -0.001(2)
 C00S 0.034(3) 0.024(2) 0.023(2) 0.001(2) 0.007(2) 0.000(2)
 C00T 0.024(2) 0.031(2) 0.028(2) 0.000(2) 0.010(2) 0.000(2)
 C00U 0.029(3) 0.025(2) 0.025(2) 0.001(2) 0.008(2) -0.003(2)
 C00V 0.024(2) 0.047(3) 0.034(3) 0.005(2) 0.010(2) 0.001(2)
 O00W 0.054(4) 0.031(3) 0.074(4) 0.010(3) 0.019(3) -0.007(3)
 C00X 0.027(3) 0.025(3) 0.030(3) 0.000(2) 0.006(2) 0.005(2)
 C00Y 0.040(3) 0.028(3) 0.030(3) 0.000(2) 0.013(2) -0.007(2)
 C00Z 0.021(2) 0.039(3) 0.030(3) -0.004(2) 0.010(2) -0.001(2)
 O010 0.046(4) 0.030(3) 0.090(5) -0.007(3) 0.020(3) -0.013(3)
 O011 0.053(4) 0.045(3) 0.091(5) 0.003(3) 0.042(4) -0.007(3)
 C012 0.027(3) 0.050(3) 0.035(3) -0.001(3) 0.007(2) 0.005(2)
 C013 0.036(3) 0.033(3) 0.031(3) 0.000(2) 0.001(2) -0.004(2)
 C014 0.034(3) 0.022(2) 0.028(3) -0.003(2) 0.005(2) 0.000(2)
 C015 0.026(3) 0.032(3) 0.031(3) 0.005(2) 0.006(2) -0.003(2)
 C016 0.021(3) 0.056(3) 0.039(3) 0.012(3) 0.013(2) 0.005(3)
 C017 0.023(3) 0.034(3) 0.029(3) -0.001(2) 0.009(2) 0.005(2)
 C018 0.028(3) 0.060(3) 0.035(3) -0.001(3) 0.006(2) 0.001(3)
 C019 0.033(3) 0.029(3) 0.037(3) 0.004(2) 0.006(2) 0.003(2)
 C01A 0.034(3) 0.028(3) 0.035(3) 0.003(2) 0.003(2) 0.003(2)
 C01B 0.042(3) 0.039(3) 0.038(3) -0.002(3) 0.006(3) 0.005(3)
 C01C 0.037(3) 0.028(3) 0.033(3) 0.003(2) 0.003(2) -0.005(2)
 C01D 0.037(3) 0.029(3) 0.032(3) 0.000(2) -0.001(2) 0.002(2)
 C01E 0.032(3) 0.033(3) 0.037(3) -0.003(2) 0.006(2) 0.002(2)
 C01F 0.030(3) 0.035(3) 0.034(3) 0.004(2) 0.000(2) 0.004(2)
 C01G 0.033(3) 0.044(3) 0.036(3) -0.005(3) 0.002(3) 0.000(3)
 C01H 0.054(3) 0.033(3) 0.040(3) 0.000(3) 0.014(3) -0.001(3)
 C01I 0.046(3) 0.039(3) 0.030(3) 0.004(2) -0.005(3) -0.006(3)
 C01J 0.042(3) 0.033(3) 0.028(3) 0.001(2) 0.003(2) -0.008(2)
 C01K 0.039(3) 0.058(3) 0.047(3) -0.008(3) 0.014(3) 0.008(3)
 C01L 0.042(3) 0.065(3) 0.046(3) -0.016(3) 0.002(3) 0.001(3)
 C01M 0.046(3) 0.036(3) 0.029(3) -0.001(2) 0.004(3) -0.008(3)
 C01N 0.027(3) 0.044(3) 0.044(3) -0.005(3) 0.014(2) -0.008(2)
 C01O 0.032(3) 0.051(3) 0.037(3) 0.002(3) 0.004(3) 0.008(3)
 C01P 0.037(3) 0.060(3) 0.043(3) -0.001(3) 0.013(3) -0.002(3)
 C01Q 0.046(3) 0.043(3) 0.039(3) 0.000(3) 0.009(3) -0.010(3)
 C01R 0.043(3) 0.034(3) 0.034(3) 0.006(3) -0.002(3) 0.007(3)
 C01S 0.040(3) 0.035(3) 0.035(3) 0.005(2) 0.009(3) -0.007(2)
 C01T 0.061(3) 0.043(3) 0.045(3) -0.003(3) 0.019(3) 0.000(3)
 C01U 0.058(3) 0.053(3) 0.041(3) 0.003(3) 0.002(3) -0.014(3)
 C01V 0.046(3) 0.080(4) 0.044(3) 0.004(3) 0.005(3) 0.003(3)
 C01W 0.025(3) 0.076(4) 0.056(3) 0.001(3) 0.009(3) -0.004(3)
 C01X 0.061(4) 0.054(3) 0.035(3) -0.004(3) 0.005(3) -0.003(3)
 C01Y 0.038(3) 0.047(3) 0.049(3) -0.014(3) 0.012(3) -0.007(3)
 C01Z 0.041(3) 0.067(4) 0.044(3) -0.013(3) 0.007(3) -0.002(3)
 C020 0.043(3) 0.064(3) 0.046(3) 0.007(3) 0.010(3) -0.005(3)
 C021 0.062(6) 0.037(5) 0.092(7) -0.008(5) 0.042(6) -0.001(4)
 C022 0.051(3) 0.032(3) 0.036(3) 0.005(3) 0.006(3) 0.011(3)
 C023 0.051(3) 0.052(3) 0.041(3) -0.005(3) 0.015(3) 0.000(3)
 C024 0.072(4) 0.052(3) 0.043(3) -0.004(3) 0.014(3) -0.011(3)
 C026 0.048(3) 0.031(3) 0.046(3) 0.005(3) 0.012(3) -0.003(3)
 C027 0.041(3) 0.060(3) 0.040(3) -0.001(3) 0.005(3) 0.003(3)
 C028 0.031(3) 0.069(4) 0.064(3) 0.012(3) 0.013(3) 0.007(3)
 C029 0.069(6) 0.053(5) 0.089(7) 0.011(5) 0.041(5) -0.001(5)
 C02A 0.052(4) 0.092(4) 0.065(4) 0.021(4) 0.014(3) 0.002(3)
 C02B 0.050(6) 0.048(5) 0.123(9) 0.008(6) 0.027(6) 0.002(4)
 C02D 0.045(3) 0.075(4) 0.072(3) 0.020(3) 0.006(3) 0.007(3)
 C3 0.040(3) 0.090(4) 0.057(3) -0.001(3) 0.015(3) -0.002(3)

_geom_special_details
;
 All esds (except the esd in the dihedral angle between two l.s. planes)
 are estimated using the full covariance matrix.  The cell esds are taken
 into account individually in the estimation of esds in distances, angles
 and torsion angles; correlations between esds in cell parameters are only
 used when they are defined by crystal symmetry.  An approximate (isotropic)
 treatment of cell esds is used for estimating esds involving l.s. planes.
;
loop_
  _geom_bond_atom_site_label_1
  _geom_bond_atom_site_label_2
  _geom_bond_distance
  _geom_bond_site_symmetry_2
  _geom_bond_publ_flag
 Pt01 Cu03 3.0900(8) . ?
 Pt01 Cu04 3.0636(7) . ?
 Pt01 Cu05 2.9952(8) . ?
 Pt01 Cu06 2.9907(8) . ?
 Pt01 C00F 2.009(6) . ?
 Pt01 C00H 1.994(6) . ?
 Pt01 C00K 2.009(6) . ?
 Pt01 C00L 2.014(6) . ?
 Pt02 Cu03 2.9570(8) . ?
 Pt02 Cu04 3.0093(8) . ?
 Pt02 Cu05 3.0698(8) . ?
 Pt02 Cu06 3.1055(8) . ?
 Pt02 C00D 2.017(7) . ?
 Pt02 C00E 2.016(6) . ?
 Pt02 C00G 2.000(6) . ?
 Pt02 C00I 2.015(6) . ?
 Cu03 C00D 2.006(6) . ?
 Cu03 C00F 2.010(6) . ?
 Cu03 C00O 2.166(6) . ?
 Cu03 C00P 2.083(6) . ?
 Cu04 C00H 1.995(6) . ?
 Cu04 C00I 2.000(6) . ?
 Cu04 C00Q 2.131(6) . ?
 Cu04 C00T 2.113(7) . ?
 Cu05 C00E 1.996(6) . ?
 Cu05 C00L 1.990(6) . ?
 Cu05 C00N 2.107(7) . ?
 Cu05 C00U 2.120(6) . ?
 Cu06 C00G 2.017(6) . ?
 Cu06 C00K 1.980(7) . ?
 Cu06 C00V 2.085(7) . ?
 Cu06 C012 2.136(7) . ?
 O007 H007 0.8400 . ?
 O007 C00R 1.447(7) . ?
 O008 H008 0.8400 . ?
 O008 C00Y 1.425(8) . ?
 O009 H009 0.8400 . ?
 O009 C00S 1.427(7) . ?
 O00A H00A 0.8400 . ?
 O00A C00X 1.429(7) . ?
 O00B H00B 0.8400 . ?
 O00B C00Z 1.448(7) . ?
 O00C H00C 0.8400 . ?
 O00C C014 1.434(7) . ?
 C00D C00O 1.205(9) . ?
 C00E C00N 1.215(9) . ?
 C00F C00P 1.212(9) . ?
 C00G C00V 1.221(9) . ?
 C00H C00T 1.222(8) . ?
 C00I C00Q 1.215(8) . ?
 O00J H00J 0.8400 . ?
 O00J C016 1.433(8) . ?
 C00K C012 1.213(9) . ?
 C00L C00U 1.212(9) . ?
 O00M H00M 0.8400 . ?
 O00M C018 1.427(9) . ?
 C00N C00Y 1.493(9) . ?
 C00O C00X 1.505(9) . ?
 C00P C00S 1.498(9) . ?
 C00Q C00R 1.499(8) . ?
 C00R C015 1.529(9) . ?
 C00R C017 1.515(9) . ?
 C00S C01B 1.510(9) . ?
 C00S C01J 1.534(9) . ?
 C00T C00Z 1.500(8) . ?
 C00U C014 1.496(9) . ?
 C00V C016 1.497(9) . ?
 O00W H00W 0.8400 . ?
 O00W C021 1.395(10) . ?
 C00X C019 1.529(9) . ?
 C00X C01D 1.533(9) . ?
 C00Y C01H 1.520(10) . ?
 C00Y C01Q 1.536(10) . ?
 C00Z C01N 1.517(10) . ?
 C00Z C01O 1.522(10) . ?
 O010 H010 0.8400 . ?
 O010 C02B 1.400(10) . ?
 O011 H011 0.8400 . ?
 O011 C029 1.390(10) . ?
 C012 C018 1.498(10) . ?
 C013 H01A 0.9900 . ?
 C013 H01B 0.9900 . ?
 C013 C01A 1.510(9) . ?
 C013 C01M 1.528(10) . ?
 C014 C01A 1.548(9) . ?
 C014 C01C 1.526(9) . ?
 C015 H01C 0.9900 . ?
 C015 H01D 0.9900 . ?
 C015 C01F 1.525(9) . ?
 C016 C01W 1.508(11) . ?
 C016 C028 1.526(11) . ?
 C017 H01E 0.9900 . ?
 C017 H01F 0.9900 . ?
 C017 C01E 1.524(9) . ?
 C018 C01K 1.537(11) . ?
 C018 C01P 1.509(11) . ?
 C019 H01G 0.9900 . ?
 C019 H01H 0.9900 . ?
 C019 C026 1.521(9) . ?
 C01A H01I 0.9900 . ?
 C01A H01J 0.9900 . ?
 C01B H01K 0.9900 . ?
 C01B H01L 0.9900 . ?
 C01B C023 1.534(10) . ?
 C01C H01M 0.9900 . ?
 C01C H01N 0.9900 . ?
 C01C C01S 1.525(9) . ?
 C01D H01O 0.9900 . ?
 C01D H01P 0.9900 . ?
 C01D C01R 1.542(9) . ?
 C01E H01Q 0.9900 . ?
 C01E H01R 0.9900 . ?
 C01E C01G 1.523(10) . ?
 C01F H01S 0.9900 . ?
 C01F H01T 0.9900 . ?
 C01F C01G 1.507(9) . ?
 C01G H01U 0.9900 . ?
 C01G H01V 0.9900 . ?
 C01H H01W 0.9900 . ?
 C01H H01X 0.9900 . ?
 C01H C01T 1.521(10) . ?
 C01I H01Y 0.9900 . ?
 C01I H 0.9900 . ?
 C01I C01J 1.529(9) . ?
 C01I C01X 1.502(11) . ?
 C01J H01Z 0.9900 . ?
 C01J HA 0.9900 . ?
 C01K H01 0.9900 . ?
 C01K HB 0.9900 . ?
 C01K C01L 1.529(11) . ?
 C01L H1 0.9900 . ?
 C01L HC 0.9900 . ?
 C01L C01V 1.481(12) . ?
 C01M H2 0.9900 . ?
 C01M HD 0.9900 . ?
 C01M C01S 1.534(10) . ?
 C01N H3 0.9900 . ?
 C01N HE 0.9900 . ?
 C01N C01Y 1.519(10) . ?
 C01O H4 0.9900 . ?
 C01O HF 0.9900 . ?
 C01O C027 1.535(10) . ?
 C01P H5 0.9900 . ?
 C01P HG 0.9900 . ?
 C01P C020 1.485(11) . ?
 C01Q H6 0.9900 . ?
 C01Q HH 0.9900 . ?
 C01Q C01U 1.524(10) . ?
 C01R H7 0.9900 . ?
 C01R HI 0.9900 . ?
 C01R C022 1.519(10) . ?
 C01S H8 0.9900 . ?
 C01S HJ 0.9900 . ?
 C01T H9 0.9900 . ?
 C01T HK 0.9900 . ?
 C01T C024 1.498(12) . ?
 C01U H10 0.9900 . ?
 C01U HL 0.9900 . ?
 C01U C024 1.505(12) . ?
 C01V H11 0.9900 . ?
 C01V HM 0.9900 . ?
 C01V C020 1.500(12) . ?
 C01W H12 0.9900 . ?
 C01W HN 0.9900 . ?
 C01W C3 1.605(12) . ?
 C01X H13 0.9900 . ?
 C01X HO 0.9900 . ?
 C01X C023 1.519(11) . ?
 C01Y H14 0.9900 . ?
 C01Y HP 0.9900 . ?
 C01Y C01Z 1.530(11) . ?
 C01Z H15 0.9900 . ?
 C01Z HQ 0.9900 . ?
 C01Z C027 1.508(11) . ?
 C020 H02A 0.9900 . ?
 C020 H02B 0.9900 . ?
 C021 H02S 0.9800 . ?
 C021 H02T 0.9800 . ?
 C021 H02U 0.9800 . ?
 C022 H02C 0.9900 . ?
 C022 H02D 0.9900 . ?
 C022 C026 1.521(10) . ?
 C023 H02E 0.9900 . ?
 C023 H02F 0.9900 . ?
 C024 H02G 0.9900 . ?
 C024 H02H 0.9900 . ?
 C026 H02I 0.9900 . ?
 C026 H02J 0.9900 . ?
 C027 H02K 0.9900 . ?
 C027 H02L 0.9900 . ?
 C028 H02M 0.9900 . ?
 C028 H02N 0.9900 . ?
 C028 C02D 1.493(12) . ?
 C029 H02Y 0.9800 . ?
 C029 HR 0.9800 . ?
 C029 HS 0.9800 . ?
 C02A H02O 0.9900 . ?
 C02A H02P 0.9900 . ?
 C02A C02D 1.450(13) . ?
 C02A C3 1.490(13) . ?
 C02B H02V 0.9800 . ?
 C02B H02W 0.9800 . ?
 C02B H02X 0.9800 . ?
 C02D H02Q 0.9900 . ?
 C02D H02R 0.9900 . ?
 C3 H3A 0.9900 . ?
 C3 H3B 0.9900 . ?

loop_
  _geom_angle_atom_site_label_1
  _geom_angle_atom_site_label_2
  _geom_angle_atom_site_label_3
  _geom_angle
  _geom_angle_site_symmetry_1
  _geom_angle_site_symmetry_3
  _geom_angle_publ_flag
 Cu04 Pt01 Cu03 64.50(2) . . ?
 Cu05 Pt01 Cu03 99.65(2) . . ?
 Cu05 Pt01 Cu04 66.33(2) . . ?
 Cu06 Pt01 Cu03 63.79(2) . . ?
 Cu06 Pt01 Cu04 101.38(2) . . ?
 Cu06 Pt01 Cu05 69.00(2) . . ?
 C00F Pt01 Cu03 39.77(18) . . ?
 C00F Pt01 Cu04 87.24(17) . . ?
 C00F Pt01 Cu05 139.35(18) . . ?
 C00F Pt01 Cu06 88.03(18) . . ?
 C00F Pt01 C00K 89.6(3) . . ?
 C00F Pt01 C00L 177.1(3) . . ?
 C00H Pt01 Cu03 90.32(18) . . ?
 C00H Pt01 Cu04 39.84(17) . . ?
 C00H Pt01 Cu05 89.23(18) . . ?
 C00H Pt01 Cu06 141.21(17) . . ?
 C00H Pt01 C00F 88.9(3) . . ?
 C00H Pt01 C00K 177.2(3) . . ?
 C00H Pt01 C00L 88.3(3) . . ?
 C00K Pt01 Cu03 90.04(19) . . ?
 C00K Pt01 Cu04 142.43(19) . . ?
 C00K Pt01 Cu05 93.47(19) . . ?
 C00K Pt01 Cu06 41.07(19) . . ?
 C00K Pt01 C00L 93.2(3) . . ?
 C00L Pt01 Cu03 140.90(17) . . ?
 C00L Pt01 Cu04 91.05(18) . . ?
 C00L Pt01 Cu05 41.27(18) . . ?
 C00L Pt01 Cu06 94.56(18) . . ?
 Cu03 Pt02 Cu04 66.78(2) . . ?
 Cu03 Pt02 Cu05 100.97(2) . . ?
 Cu03 Pt02 Cu06 63.97(2) . . ?
 Cu04 Pt02 Cu05 66.09(2) . . ?
 Cu04 Pt02 Cu06 100.00(2) . . ?
 Cu05 Pt02 Cu06 66.60(2) . . ?
 C00D Pt02 Cu03 42.53(18) . . ?
 C00D Pt02 Cu04 93.07(18) . . ?
 C00D Pt02 Cu05 143.48(18) . . ?
 C00D Pt02 Cu06 89.69(18) . . ?
 C00E Pt02 Cu03 140.73(18) . . ?
 C00E Pt02 Cu04 91.12(19) . . ?
 C00E Pt02 Cu05 39.82(18) . . ?
 C00E Pt02 Cu06 90.41(17) . . ?
 C00E Pt02 C00D 175.7(3) . . ?
 C00G Pt02 Cu03 88.2(2) . . ?
 C00G Pt02 Cu04 139.56(19) . . ?
 C00G Pt02 Cu05 89.88(18) . . ?
 C00G Pt02 Cu06 39.56(19) . . ?
 C00G Pt02 C00D 88.0(3) . . ?
 C00G Pt02 C00E 89.4(3) . . ?
 C00G Pt02 C00I 178.2(3) . . ?
 C00I Pt02 Cu03 91.10(17) . . ?
 C00I Pt02 Cu04 41.27(17) . . ?
 C00I Pt02 Cu05 91.87(17) . . ?
 C00I Pt02 Cu06 141.20(17) . . ?
 C00I Pt02 C00D 90.4(3) . . ?
 C00I Pt02 C00E 92.2(2) . . ?
 Pt02 Cu03 Pt01 79.82(2) . . ?
 C00D Cu03 Pt01 122.64(19) . . ?
 C00D Cu03 Pt02 42.83(19) . . ?
 C00D Cu03 C00F 162.3(3) . . ?
 C00D Cu03 C00O 33.3(2) . . ?
 C00D Cu03 C00P 163.1(3) . . ?
 C00F Cu03 Pt01 39.73(18) . . ?
 C00F Cu03 Pt02 119.49(18) . . ?
 C00F Cu03 C00O 164.4(3) . . ?
 C00F Cu03 C00P 34.4(2) . . ?
 C00O Cu03 Pt01 155.74(18) . . ?
 C00O Cu03 Pt02 76.09(18) . . ?
 C00P Cu03 Pt01 74.10(18) . . ?
 C00P Cu03 Pt02 153.67(18) . . ?
 C00P Cu03 C00O 130.1(3) . . ?
 Pt02 Cu04 Pt01 79.442(18) . . ?
 C00H Cu04 Pt01 39.81(17) . . ?
 C00H Cu04 Pt02 119.24(17) . . ?
 C00H Cu04 C00I 160.9(2) . . ?
 C00H Cu04 C00Q 165.1(2) . . ?
 C00H Cu04 C00T 34.5(2) . . ?
 C00I Cu04 Pt01 121.10(16) . . ?
 C00I Cu04 Pt02 41.65(16) . . ?
 C00I Cu04 C00Q 34.0(2) . . ?
 C00I Cu04 C00T 164.5(2) . . ?
 C00Q Cu04 Pt01 155.05(16) . . ?
 C00Q Cu04 Pt02 75.65(16) . . ?
 C00T Cu04 Pt01 74.28(16) . . ?
 C00T Cu04 Pt02 153.64(17) . . ?
 C00T Cu04 C00Q 130.7(2) . . ?
 Pt01 Cu05 Pt02 79.560(19) . . ?
 C00E Cu05 Pt01 119.82(19) . . ?
 C00E Cu05 Pt02 40.30(19) . . ?
 C00E Cu05 C00N 34.3(3) . . ?
 C00E Cu05 C00U 164.1(3) . . ?
 C00L Cu05 Pt01 41.88(18) . . ?
 C00L Cu05 Pt02 121.42(18) . . ?
 C00L Cu05 C00E 161.7(3) . . ?
 C00L Cu05 C00N 163.6(3) . . ?
 C00L Cu05 C00U 34.1(2) . . ?
 C00N Cu05 Pt01 153.63(19) . . ?
 C00N Cu05 Pt02 74.57(19) . . ?
 C00N Cu05 C00U 130.2(3) . . ?
 C00U Cu05 Pt01 75.91(17) . . ?
 C00U Cu05 Pt02 155.07(17) . . ?
 Pt01 Cu06 Pt02 79.059(19) . . ?
 C00G Cu06 Pt01 118.18(17) . . ?
 C00G Cu06 Pt02 39.18(17) . . ?
 C00G Cu06 C00V 34.6(2) . . ?
 C00G Cu06 C012 166.1(3) . . ?
 C00K Cu06 Pt01 41.79(18) . . ?
 C00K Cu06 Pt02 120.85(18) . . ?
 C00K Cu06 C00G 159.8(2) . . ?
 C00K Cu06 C00V 165.1(3) . . ?
 C00K Cu06 C012 34.0(3) . . ?
 C00V Cu06 Pt01 152.71(18) . . ?
 C00V Cu06 Pt02 73.76(18) . . ?
 C00V Cu06 C012 131.5(3) . . ?
 C012 Cu06 Pt01 75.72(19) . . ?
 C012 Cu06 Pt02 154.72(19) . . ?
 C00R O007 H007 109.5 . . ?
 C00Y O008 H008 109.5 . . ?
 C00S O009 H009 109.5 . . ?
 C00X O00A H00A 109.5 . . ?
 C00Z O00B H00B 109.5 . . ?
 C014 O00C H00C 109.5 . . ?
 Cu03 C00D Pt02 94.6(3) . . ?
 C00O C00D Pt02 174.5(6) . . ?
 C00O C00D Cu03 80.7(5) . . ?
 Cu05 C00E Pt02 99.9(3) . . ?
 C00N C00E Pt02 175.0(6) . . ?
 C00N C00E Cu05 77.9(5) . . ?
 Pt01 C00F Cu03 100.5(3) . . ?
 C00P C00F Pt01 176.4(6) . . ?
 C00P C00F Cu03 76.1(4) . . ?
 Pt02 C00G Cu06 101.3(3) . . ?
 C00V C00G Pt02 176.9(6) . . ?
 C00V C00G Cu06 75.8(5) . . ?
 Pt01 C00H Cu04 100.3(3) . . ?
 C00T C00H Pt01 178.3(6) . . ?
 C00T C00H Cu04 78.1(4) . . ?
 Cu04 C00I Pt02 97.1(3) . . ?
 C00Q C00I Pt02 175.4(6) . . ?
 C00Q C00I Cu04 78.9(4) . . ?
 C016 O00J H00J 109.5 . . ?
 Cu06 C00K Pt01 97.1(3) . . ?
 C012 C00K Pt01 174.4(6) . . ?
 C012 C00K Cu06 80.1(5) . . ?
 Cu05 C00L Pt01 96.8(3) . . ?
 C00U C00L Pt01 173.6(6) . . ?
 C00U C00L Cu05 78.8(4) . . ?
 C018 O00M H00M 109.5 . . ?
 C00E C00N Cu05 67.8(4) . . ?
 C00E C00N C00Y 167.5(7) . . ?
 C00Y C00N Cu05 124.7(5) . . ?
 C00D C00O Cu03 66.0(4) . . ?
 C00D C00O C00X 167.7(7) . . ?
 C00X C00O Cu03 126.3(5) . . ?
 C00F C00P Cu03 69.5(4) . . ?
 C00F C00P C00S 164.5(7) . . ?
 C00S C00P Cu03 125.9(5) . . ?
 C00I C00Q Cu04 67.1(4) . . ?
 C00I C00Q C00R 165.9(7) . . ?
 C00R C00Q Cu04 127.1(4) . . ?
 O007 C00R C00Q 109.4(5) . . ?
 O007 C00R C015 109.9(5) . . ?
 O007 C00R C017 107.2(5) . . ?
 C00Q C00R C015 110.1(5) . . ?
 C00Q C00R C017 110.7(5) . . ?
 C017 C00R C015 109.6(5) . . ?
 O009 C00S C00P 105.7(5) . . ?
 O009 C00S C01B 110.0(6) . . ?
 O009 C00S C01J 110.5(5) . . ?
 C00P C00S C01B 110.8(6) . . ?
 C00P C00S C01J 109.5(6) . . ?
 C01B C00S C01J 110.2(6) . . ?
 C00H C00T Cu04 67.5(4) . . ?
 C00H C00T C00Z 159.2(7) . . ?
 C00Z C00T Cu04 132.9(4) . . ?
 C00L C00U Cu05 67.0(4) . . ?
 C00L C00U C014 162.9(7) . . ?
 C014 C00U Cu05 129.7(4) . . ?
 C00G C00V Cu06 69.6(5) . . ?
 C00G C00V C016 162.2(7) . . ?
 C016 C00V Cu06 127.9(5) . . ?
 C021 O00W H00W 109.5 . . ?
 O00A C00X C00O 109.6(5) . . ?
 O00A C00X C019 109.6(5) . . ?
 O00A C00X C01D 107.2(5) . . ?
 C00O C00X C019 109.8(5) . . ?
 C00O C00X C01D 109.5(5) . . ?
 C019 C00X C01D 111.1(6) . . ?
 O008 C00Y C00N 110.7(6) . . ?
 O008 C00Y C01H 107.2(6) . . ?
 O008 C00Y C01Q 109.4(6) . . ?
 C00N C00Y C01H 109.9(6) . . ?
 C00N C00Y C01Q 110.3(6) . . ?
 C01H C00Y C01Q 109.2(6) . . ?
 O00B C00Z C00T 109.8(5) . . ?
 O00B C00Z C01N 111.8(5) . . ?
 O00B C00Z C01O 105.5(5) . . ?
 C00T C00Z C01N 109.7(6) . . ?
 C00T C00Z C01O 108.9(6) . . ?
 C01N C00Z C01O 111.0(6) . . ?
 C02B O010 H010 109.5 . . ?
 C029 O011 H011 109.5 . . ?
 C00K C012 Cu06 65.9(5) . . ?
 C00K C012 C018 165.1(8) . . ?
 C018 C012 Cu06 129.0(5) . . ?
 H01A C013 H01B 107.9 . . ?
 C01A C013 H01A 109.2 . . ?
 C01A C013 H01B 109.2 . . ?
 C01A C013 C01M 111.9(6) . . ?
 C01M C013 H01A 109.2 . . ?
 C01M C013 H01B 109.2 . . ?
 O00C C014 C00U 111.1(5) . . ?
 O00C C014 C01A 105.4(5) . . ?
 O00C C014 C01C 111.7(5) . . ?
 C00U C014 C01A 109.4(5) . . ?
 C00U C014 C01C 109.2(5) . . ?
 C01C C014 C01A 110.0(5) . . ?
 C00R C015 H01C 109.2 . . ?
 C00R C015 H01D 109.2 . . ?
 H01C C015 H01D 107.9 . . ?
 C01F C015 C00R 111.9(5) . . ?
 C01F C015 H01C 109.2 . . ?
 C01F C015 H01D 109.2 . . ?
 O00J C016 C00V 106.3(6) . . ?
 O00J C016 C01W 111.6(6) . . ?
 O00J C016 C028 107.6(6) . . ?
 C00V C016 C01W 109.7(6) . . ?
 C00V C016 C028 109.7(6) . . ?
 C01W C016 C028 111.7(7) . . ?
 C00R C017 H01E 109.3 . . ?
 C00R C017 H01F 109.3 . . ?
 C00R C017 C01E 111.5(5) . . ?
 H01E C017 H01F 108.0 . . ?
 C01E C017 H01E 109.3 . . ?
 C01E C017 H01F 109.3 . . ?
 O00M C018 C012 111.8(6) . . ?
 O00M C018 C01K 105.1(7) . . ?
 O00M C018 C01P 111.4(6) . . ?
 C012 C018 C01K 109.0(6) . . ?
 C012 C018 C01P 109.2(7) . . ?
 C01P C018 C01K 110.2(6) . . ?
 C00X C019 H01G 109.2 . . ?
 C00X C019 H01H 109.2 . . ?
 H01G C019 H01H 107.9 . . ?
 C026 C019 C00X 112.0(6) . . ?
 C026 C019 H01G 109.2 . . ?
 C026 C019 H01H 109.2 . . ?
 C013 C01A C014 111.9(6) . . ?
 C013 C01A H01I 109.2 . . ?
 C013 C01A H01J 109.2 . . ?
 C014 C01A H01I 109.2 . . ?
 C014 C01A H01J 109.2 . . ?
 H01I C01A H01J 107.9 . . ?
 C00S C01B H01K 109.3 . . ?
 C00S C01B H01L 109.3 . . ?
 C00S C01B C023 111.7(6) . . ?
 H01K C01B H01L 107.9 . . ?
 C023 C01B H01K 109.3 . . ?
 C023 C01B H01L 109.3 . . ?
 C014 C01C H01M 109.2 . . ?
 C014 C01C H01N 109.2 . . ?
 H01M C01C H01N 107.9 . . ?
 C01S C01C C014 112.0(6) . . ?
 C01S C01C H01M 109.2 . . ?
 C01S C01C H01N 109.2 . . ?
 C00X C01D H01O 109.4 . . ?
 C00X C01D H01P 109.4 . . ?
 C00X C01D C01R 111.1(6) . . ?
 H01O C01D H01P 108.0 . . ?
 C01R C01D H01O 109.4 . . ?
 C01R C01D H01P 109.4 . . ?
 C017 C01E H01Q 109.3 . . ?
 C017 C01E H01R 109.3 . . ?
 H01Q C01E H01R 107.9 . . ?
 C01G C01E C017 111.8(6) . . ?
 C01G C01E H01Q 109.3 . . ?
 C01G C01E H01R 109.3 . . ?
 C015 C01F H01S 109.5 . . ?
 C015 C01F H01T 109.5 . . ?
 H01S C01F H01T 108.1 . . ?
 C01G C01F C015 110.7(6) . . ?
 C01G C01F H01S 109.5 . . ?
 C01G C01F H01T 109.5 . . ?
 C01E C01G H01U 109.1 . . ?
 C01E C01G H01V 109.1 . . ?
 C01F C01G C01E 112.3(6) . . ?
 C01F C01G H01U 109.1 . . ?
 C01F C01G H01V 109.1 . . ?
 H01U C01G H01V 107.9 . . ?
 C00Y C01H H01W 109.3 . . ?
 C00Y C01H H01X 109.3 . . ?
 C00Y C01H C01T 111.5(7) . . ?
 H01W C01H H01X 108.0 . . ?
 C01T C01H H01W 109.3 . . ?
 C01T C01H H01X 109.3 . . ?
 H01Y C01I H 108.0 . . ?
 C01J C01I H01Y 109.4 . . ?
 C01J C01I H 109.4 . . ?
 C01X C01I H01Y 109.4 . . ?
 C01X C01I H 109.4 . . ?
 C01X C01I C01J 111.2(6) . . ?
 C00S C01J H01Z 109.4 . . ?
 C00S C01J HA 109.4 . . ?
 C01I C01J C00S 111.2(6) . . ?
 C01I C01J H01Z 109.4 . . ?
 C01I C01J HA 109.4 . . ?
 H01Z C01J HA 108.0 . . ?
 C018 C01K H01 109.5 . . ?
 C018 C01K HB 109.5 . . ?
 H01 C01K HB 108.0 . . ?
 C01L C01K C018 110.9(7) . . ?
 C01L C01K H01 109.5 . . ?
 C01L C01K HB 109.5 . . ?
 C01K C01L H1 109.2 . . ?
 C01K C01L HC 109.2 . . ?
 H1 C01L HC 107.9 . . ?
 C01V C01L C01K 112.0(7) . . ?
 C01V C01L H1 109.2 . . ?
 C01V C01L HC 109.2 . . ?
 C013 C01M H2 109.3 . . ?
 C013 C01M HD 109.3 . . ?
 C013 C01M C01S 111.4(6) . . ?
 H2 C01M HD 108.0 . . ?
 C01S C01M H2 109.3 . . ?
 C01S C01M HD 109.3 . . ?
 C00Z C01N H3 109.3 . . ?
 C00Z C01N HE 109.3 . . ?
 C00Z C01N C01Y 111.5(6) . . ?
 H3 C01N HE 108.0 . . ?
 C01Y C01N H3 109.3 . . ?
 C01Y C01N HE 109.3 . . ?
 C00Z C01O H4 109.3 . . ?
 C00Z C01O HF 109.3 . . ?
 C00Z C01O C027 111.7(6) . . ?
 H4 C01O HF 107.9 . . ?
 C027 C01O H4 109.3 . . ?
 C027 C01O HF 109.3 . . ?
 C018 C01P H5 109.0 . . ?
 C018 C01P HG 109.0 . . ?
 H5 C01P HG 107.8 . . ?
 C020 C01P C018 112.8(7) . . ?
 C020 C01P H5 109.0 . . ?
 C020 C01P HG 109.0 . . ?
 C00Y C01Q H6 109.2 . . ?
 C00Y C01Q HH 109.2 . . ?
 H6 C01Q HH 107.9 . . ?
 C01U C01Q C00Y 111.9(6) . . ?
 C01U C01Q H6 109.2 . . ?
 C01U C01Q HH 109.2 . . ?
 C01D C01R H7 109.4 . . ?
 C01D C01R HI 109.4 . . ?
 H7 C01R HI 108.0 . . ?
 C022 C01R C01D 111.3(6) . . ?
 C022 C01R H7 109.4 . . ?
 C022 C01R HI 109.4 . . ?
 C01C C01S C01M 110.6(6) . . ?
 C01C C01S H8 109.5 . . ?
 C01C C01S HJ 109.5 . . ?
 C01M C01S H8 109.5 . . ?
 C01M C01S HJ 109.5 . . ?
 H8 C01S HJ 108.1 . . ?
 C01H C01T H9 109.5 . . ?
 C01H C01T HK 109.5 . . ?
 H9 C01T HK 108.1 . . ?
 C024 C01T C01H 110.5(7) . . ?
 C024 C01T H9 109.5 . . ?
 C024 C01T HK 109.5 . . ?
 C01Q C01U H10 109.5 . . ?
 C01Q C01U HL 109.5 . . ?
 H10 C01U HL 108.1 . . ?
 C024 C01U C01Q 110.8(7) . . ?
 C024 C01U H10 109.5 . . ?
 C024 C01U HL 109.5 . . ?
 C01L C01V H11 108.7 . . ?
 C01L C01V HM 108.7 . . ?
 C01L C01V C020 114.1(7) . . ?
 H11 C01V HM 107.6 . . ?
 C020 C01V H11 108.7 . . ?
 C020 C01V HM 108.7 . . ?
 C016 C01W H12 109.6 . . ?
 C016 C01W HN 109.6 . . ?
 C016 C01W C3 110.1(7) . . ?
 H12 C01W HN 108.2 . . ?
 C3 C01W H12 109.6 . . ?
 C3 C01W HN 109.6 . . ?
 C01I C01X H13 109.3 . . ?
 C01I C01X HO 109.3 . . ?
 C01I C01X C023 111.5(7) . . ?
 H13 C01X HO 108.0 . . ?
 C023 C01X H13 109.3 . . ?
 C023 C01X HO 109.3 . . ?
 C01N C01Y H14 109.6 . . ?
 C01N C01Y HP 109.6 . . ?
 C01N C01Y C01Z 110.5(7) . . ?
 H14 C01Y HP 108.1 . . ?
 C01Z C01Y H14 109.6 . . ?
 C01Z C01Y HP 109.6 . . ?
 C01Y C01Z H15 109.2 . . ?
 C01Y C01Z HQ 109.2 . . ?
 H15 C01Z HQ 107.9 . . ?
 C027 C01Z C01Y 112.2(7) . . ?
 C027 C01Z H15 109.2 . . ?
 C027 C01Z HQ 109.2 . . ?
 C01P C020 C01V 112.3(8) . . ?
 C01P C020 H02A 109.1 . . ?
 C01P C020 H02B 109.1 . . ?
 C01V C020 H02A 109.1 . . ?
 C01V C020 H02B 109.1 . . ?
 H02A C020 H02B 107.9 . . ?
 O00W C021 H02S 109.5 . . ?
 O00W C021 H02T 109.5 . . ?
 O00W C021 H02U 109.5 . . ?
 H02S C021 H02T 109.5 . . ?
 H02S C021 H02U 109.5 . . ?
 H02T C021 H02U 109.5 . . ?
 C01R C022 H02C 109.4 . . ?
 C01R C022 H02D 109.4 . . ?
 C01R C022 C026 111.0(6) . . ?
 H02C C022 H02D 108.0 . . ?
 C026 C022 H02C 109.4 . . ?
 C026 C022 H02D 109.4 . . ?
 C01B C023 H02E 109.5 . . ?
 C01B C023 H02F 109.5 . . ?
 C01X C023 C01B 110.8(7) . . ?
 C01X C023 H02E 109.5 . . ?
 C01X C023 H02F 109.5 . . ?
 H02E C023 H02F 108.1 . . ?
 C01T C024 C01U 112.3(7) . . ?
 C01T C024 H02G 109.2 . . ?
 C01T C024 H02H 109.2 . . ?
 C01U C024 H02G 109.2 . . ?
 C01U C024 H02H 109.2 . . ?
 H02G C024 H02H 107.9 . . ?
 C019 C026 H02I 109.3 . . ?
 C019 C026 H02J 109.3 . . ?
 C022 C026 C019 111.7(6) . . ?
 C022 C026 H02I 109.3 . . ?
 C022 C026 H02J 109.3 . . ?
 H02I C026 H02J 107.9 . . ?
 C01O C027 H02K 109.4 . . ?
 C01O C027 H02L 109.4 . . ?
 C01Z C027 C01O 111.2(7) . . ?
 C01Z C027 H02K 109.4 . . ?
 C01Z C027 H02L 109.4 . . ?
 H02K C027 H02L 108.0 . . ?
 C016 C028 H02M 109.1 . . ?
 C016 C028 H02N 109.1 . . ?
 H02M C028 H02N 107.9 . . ?
 C02D C028 C016 112.4(8) . . ?
 C02D C028 H02M 109.1 . . ?
 C02D C028 H02N 109.1 . . ?
 O011 C029 H02Y 109.5 . . ?
 O011 C029 HR 109.5 . . ?
 O011 C029 HS 109.5 . . ?
 H02Y C029 HR 109.5 . . ?
 H02Y C029 HS 109.5 . . ?
 HR C029 HS 109.5 . . ?
 H02O C02A H02P 107.4 . . ?
 C02D C02A H02O 108.3 . . ?
 C02D C02A H02P 108.3 . . ?
 C02D C02A C3 115.8(9) . . ?
 C3 C02A H02O 108.3 . . ?
 C3 C02A H02P 108.3 . . ?
 O010 C02B H02V 109.5 . . ?
 O010 C02B H02W 109.5 . . ?
 O010 C02B H02X 109.5 . . ?
 H02V C02B H02W 109.5 . . ?
 H02V C02B H02X 109.5 . . ?
 H02W C02B H02X 109.5 . . ?
 C028 C02D H02Q 109.4 . . ?
 C028 C02D H02R 109.4 . . ?
 C02A C02D C028 111.0(9) . . ?
 C02A C02D H02Q 109.4 . . ?
 C02A C02D H02R 109.4 . . ?
 H02Q C02D H02R 108.0 . . ?
 C01W C3 H3A 109.3 . . ?
 C01W C3 H3B 109.3 . . ?
 C02A C3 C01W 111.6(8) . . ?
 C02A C3 H3A 109.3 . . ?
 C02A C3 H3B 109.3 . . ?
 H3A C3 H3B 108.0 . . ?

loop_
  _geom_torsion_atom_site_label_1
  _geom_torsion_atom_site_label_2
  _geom_torsion_atom_site_label_3
  _geom_torsion_atom_site_label_4
  _geom_torsion
  _geom_torsion_site_symmetry_1
  _geom_torsion_site_symmetry_2
  _geom_torsion_site_symmetry_3
  _geom_torsion_site_symmetry_4
  _geom_torsion_publ_flag
 Cu03 C00D C00O C00X -175(3) . . . . ?
 Cu03 C00F C00P C00S -176(3) . . . . ?
 Cu03 C00O C00X O00A -28.2(8) . . . . ?
 Cu03 C00O C00X C019 92.2(6) . . . . ?
 Cu03 C00O C00X C01D -145.5(5) . . . . ?
 Cu03 C00P C00S O009 -20.5(8) . . . . ?
 Cu03 C00P C00S C01B 98.7(6) . . . . ?
 Cu03 C00P C00S C01J -139.5(5) . . . . ?
 Cu04 C00H C00T C00Z 169.3(19) . . . . ?
 Cu04 C00Q C00R O007 -21.5(7) . . . . ?
 Cu04 C00Q C00R C015 -142.4(5) . . . . ?
 Cu04 C00Q C00R C017 96.3(6) . . . . ?
 Cu04 C00T C00Z O00B -26.0(9) . . . . ?
 Cu04 C00T C00Z C01N 97.3(7) . . . . ?
 Cu04 C00T C00Z C01O -141.0(6) . . . . ?
 Cu05 C00E C00N C00Y -174(3) . . . . ?
 Cu05 C00L C00U C014 -170(2) . . . . ?
 Cu05 C00N C00Y O008 21.9(8) . . . . ?
 Cu05 C00N C00Y C01H -96.3(7) . . . . ?
 Cu05 C00N C00Y C01Q 143.1(5) . . . . ?
 Cu05 C00U C014 O00C 23.7(8) . . . . ?
 Cu05 C00U C014 C01A 139.7(5) . . . . ?
 Cu05 C00U C014 C01C -99.9(6) . . . . ?
 Cu06 C00G C00V C016 170(3) . . . . ?
 Cu06 C00K C012 C018 -177(3) . . . . ?
 Cu06 C00V C016 O00J -32.3(9) . . . . ?
 Cu06 C00V C016 C01W -153.1(6) . . . . ?
 Cu06 C00V C016 C028 83.8(8) . . . . ?
 Cu06 C012 C018 O00M -23.2(10) . . . . ?
 Cu06 C012 C018 C01K -138.9(6) . . . . ?
 Cu06 C012 C018 C01P 100.6(7) . . . . ?
 O007 C00R C015 C01F 175.1(5) . . . . ?
 O007 C00R C017 C01E -175.7(5) . . . . ?
 O008 C00Y C01H C01T 175.0(6) . . . . ?
 O008 C00Y C01Q C01U -172.3(6) . . . . ?
 O009 C00S C01B C023 -177.9(6) . . . . ?
 O009 C00S C01J C01I 177.6(6) . . . . ?
 O00A C00X C019 C026 -64.5(7) . . . . ?
 O00A C00X C01D C01R 65.8(7) . . . . ?
 O00B C00Z C01N C01Y -173.9(6) . . . . ?
 O00B C00Z C01O C027 176.1(6) . . . . ?
 O00C C014 C01A C013 -175.3(5) . . . . ?
 O00C C014 C01C C01S 172.7(6) . . . . ?
 C00D C00O C00X O00A 147(3) . . . . ?
 C00D C00O C00X C019 -93(3) . . . . ?
 C00D C00O C00X C01D 29(4) . . . . ?
 C00E C00N C00Y O008 -165(3) . . . . ?
 C00E C00N C00Y C01H 77(3) . . . . ?
 C00E C00N C00Y C01Q -43(4) . . . . ?
 C00F C00P C00S O009 155(2) . . . . ?
 C00F C00P C00S C01B -86(3) . . . . ?
 C00F C00P C00S C01J 36(3) . . . . ?
 C00G C00V C016 O00J 159(2) . . . . ?
 C00G C00V C016 C01W 39(3) . . . . ?
 C00G C00V C016 C028 -85(3) . . . . ?
 C00H C00T C00Z O00B 167.6(17) . . . . ?
 C00H C00T C00Z C01N -69(2) . . . . ?
 C00H C00T C00Z C01O 53(2) . . . . ?
 C00I C00Q C00R O007 159(3) . . . . ?
 C00I C00Q C00R C015 38(3) . . . . ?
 C00I C00Q C00R C017 -83(3) . . . . ?
 O00J C016 C01W C3 171.9(6) . . . . ?
 O00J C016 C028 C02D -179.8(7) . . . . ?
 C00K C012 C018 O00M 153(3) . . . . ?
 C00K C012 C018 C01K 37(3) . . . . ?
 C00K C012 C018 C01P -83(3) . . . . ?
 C00L C00U C014 O00C -168(2) . . . . ?
 C00L C00U C014 C01A -52(2) . . . . ?
 C00L C00U C014 C01C 68(2) . . . . ?
 O00M C018 C01K C01L 174.7(7) . . . . ?
 O00M C018 C01P C020 -171.6(7) . . . . ?
 C00N C00Y C01H C01T -64.6(8) . . . . ?
 C00N C00Y C01Q C01U 65.7(8) . . . . ?
 C00O C00X C019 C026 175.2(6) . . . . ?
 C00O C00X C01D C01R -175.4(6) . . . . ?
 C00P C00S C01B C023 65.6(8) . . . . ?
 C00P C00S C01J C01I -66.3(7) . . . . ?
 C00Q C00R C015 C01F -64.4(7) . . . . ?
 C00Q C00R C017 C01E 65.1(7) . . . . ?
 C00R C015 C01F C01G -56.0(8) . . . . ?
 C00R C017 C01E C01G 54.8(7) . . . . ?
 C00S C01B C023 C01X 55.7(9) . . . . ?
 C00T C00Z C01N C01Y 64.0(8) . . . . ?
 C00T C00Z C01O C027 -66.2(8) . . . . ?
 C00U C014 C01A C013 65.1(7) . . . . ?
 C00U C014 C01C C01S -64.0(7) . . . . ?
 C00V C016 C01W C3 -70.5(8) . . . . ?
 C00V C016 C028 C02D 64.9(9) . . . . ?
 C00X C019 C026 C022 -54.8(8) . . . . ?
 C00X C01D C01R C022 55.6(8) . . . . ?
 C00Y C01H C01T C024 -57.5(9) . . . . ?
 C00Y C01Q C01U C024 54.6(9) . . . . ?
 C00Z C01N C01Y C01Z 56.2(8) . . . . ?
 C00Z C01O C027 C01Z -53.7(9) . . . . ?
 C012 C018 C01K C01L -65.3(9) . . . . ?
 C012 C018 C01P C020 64.4(9) . . . . ?
 C013 C01M C01S C01C 54.9(8) . . . . ?
 C014 C01C C01S C01M -56.6(8) . . . . ?
 C015 C00R C017 C01E -56.5(7) . . . . ?
 C015 C01F C01G C01E 53.3(8) . . . . ?
 C016 C01W C3 C02A -47.7(10) . . . . ?
 C016 C028 C02D C02A 56.1(10) . . . . ?
 C017 C00R C015 C01F 57.5(7) . . . . ?
 C017 C01E C01G C01F -53.1(8) . . . . ?
 C018 C01K C01L C01V -52.8(9) . . . . ?
 C018 C01P C020 C01V 53.0(9) . . . . ?
 C019 C00X C01D C01R -53.9(8) . . . . ?
 C01A C013 C01M C01S -54.5(8) . . . . ?
 C01A C014 C01C C01S 56.1(7) . . . . ?
 C01B C00S C01J C01I 55.9(8) . . . . ?
 C01C C014 C01A C013 -54.8(7) . . . . ?
 C01D C00X C019 C026 53.9(8) . . . . ?
 C01D C01R C022 C026 -56.1(8) . . . . ?
 C01H C00Y C01Q C01U -55.3(8) . . . . ?
 C01H C01T C024 C01U 56.4(10) . . . . ?
 C01I C01X C023 C01B -55.4(9) . . . . ?
 C01J C00S C01B C023 -55.8(8) . . . . ?
 C01J C01I C01X C023 55.8(9) . . . . ?
 C01K C018 C01P C020 -55.4(9) . . . . ?
 C01K C01L C01V C020 51.0(10) . . . . ?
 C01L C01V C020 C01P -50.9(10) . . . . ?
 C01M C013 C01A C014 54.5(8) . . . . ?
 C01N C00Z C01O C027 54.8(8) . . . . ?
 C01N C01Y C01Z C027 -55.4(9) . . . . ?
 C01O C00Z C01N C01Y -56.4(8) . . . . ?
 C01P C018 C01K C01L 54.6(9) . . . . ?
 C01Q C00Y C01H C01T 56.5(8) . . . . ?
 C01Q C01U C024 C01T -55.1(10) . . . . ?
 C01R C022 C026 C019 55.7(8) . . . . ?
 C01W C016 C028 C02D -57.0(9) . . . . ?
 C01X C01I C01J C00S -56.1(8) . . . . ?
 C01Y C01Z C027 C01O 54.1(9) . . . . ?
 C028 C016 C01W C3 51.3(8) . . . . ?
 C02D C02A C3 C01W 50.2(11) . . . . ?
 C3 C02A C02D C028 -54.2(12) . . . . ?

_shelx_res_file
;
TITL 1_a.res in P2(1)/c
    1.res
    created by SHELXL-2018/3 at 15:42:24 on 28-Jun-2025
REM Old TITL 1 in P2/c
REM SHELXT solution in P2(1)/c: R1 0.116, Rweak 0.004, Alpha 0.040
REM <I/s> 0.829 for 403 systematic absences, Orientation as input
REM Formula found by SHELXT: C60 N18 O11 Rh4 Au2
CELL 0.71073 13.9992 21.3655 23.4954 90 101.678 90
ZERR 4 0.0005 0.0008 0.0008 0 0.001 0
LATT 1
SYMM -X,0.5+Y,0.5-Z
SFAC C H Cu O Pt
UNIT 268 400 16 44 8
SIMU 0.01 0.02 3.8 C00D C00E C00F C00G C00H C00I C00K C00L C00N C00O C00P =
 C00Q C00R C00S C00T C00U C00V C00X C00Y C00Z C012 C013 C014 C015 C016 C017 =
 C018 C019 C01A C01B C01C C01D C01E C01F C01G C01H C01I C01J C01K C01L C01M =
 C01N C01O C01P C01Q C01R C01S C01T C01U C01V C01W C01X C01Y C01Z C020 C021 =
 C022 C023 C024 C026 C027 C028 C029 C02A C02B C02D C3

L.S. 10 0 0
PLAN  10
SIZE 0.1 0.1 0.1
TEMP -80.15
CONF
list 4
MORE -1
fmap 2 53
acta
BOND $H
REM <olex2.extras>
REM <HklSrc "%.\\1.hkl">
REM </olex2.extras>

WGHT    0.001700   50.886803
EXTI    0.000043
FVAR       0.10009
PT01  5    0.801928    0.261910    0.337152    11.00000    0.01356    0.01948 =
         0.01657    0.00117    0.00307   -0.00049
PT02  5    0.687603    0.247839    0.172792    11.00000    0.01303    0.02205 =
         0.01639   -0.00035    0.00281    0.00114
CU03  3    0.740469    0.362593    0.242404    11.00000    0.02648    0.02370 =
         0.02339    0.00027    0.00267   -0.00004
CU04  3    0.899330    0.252285    0.231873    11.00000    0.01868    0.02738 =
         0.02191   -0.00044    0.00448    0.00043
CU05  3    0.746935    0.146417    0.265776    11.00000    0.02479    0.02361 =
         0.02291    0.00081    0.00286   -0.00063
CU06  3    0.590808    0.264093    0.279701    11.00000    0.01910    0.03646 =
         0.02288    0.00126    0.00439    0.00107
O007  4    1.071324    0.274325    0.154626    11.00000    0.01520    0.03229 =
         0.03074    0.00190    0.00044    0.00282
AFIX 147
H007  2    1.065046    0.313429    0.154419    11.00000   -1.50000
AFIX   0
O008  4    0.665258    0.003309    0.242581    11.00000    0.03848    0.03028 =
         0.03134    0.00689    0.00901   -0.00228
AFIX 147
H008  2    0.619738    0.018779    0.256452    11.00000   -1.50000
AFIX   0
O009  4    0.815347    0.502152    0.264798    11.00000    0.04492    0.02514 =
         0.02777    0.00779   -0.00078   -0.00959
AFIX 147
H009  2    0.839443    0.538247    0.265929    11.00000   -1.50000
AFIX   0
O00A  4    0.642931    0.500202    0.189332    11.00000    0.03470    0.03289 =
         0.02575   -0.00614    0.00391    0.00956
AFIX 147
H00A  2    0.694654    0.499801    0.214733    11.00000   -1.50000
AFIX   0
O00B  4    1.151802    0.229705    0.261918    11.00000    0.02310    0.03401 =
         0.03039    0.00066    0.01133    0.00848
AFIX 147
H00B  2    1.124028    0.248859    0.231882    11.00000   -1.50000
AFIX   0
O00C  4    0.833722    0.004118    0.321668    11.00000    0.04485    0.02823 =
         0.03460   -0.00758   -0.00192    0.00921
AFIX 147
H00C  2    0.780593    0.006539    0.297588    11.00000   -1.50000
AFIX   0
C00D  1    0.680300    0.341174    0.159818    11.00000    0.02274    0.02999 =
         0.02704   -0.00269    0.00322    0.00203
C00E  1    0.685098    0.154067    0.181744    11.00000    0.02626    0.03082 =
         0.02447    0.00072    0.01094    0.00044
C00F  1    0.803699    0.355209    0.326941    11.00000    0.02431    0.02936 =
         0.02550    0.00313    0.00863    0.00022
C00G  1    0.555516    0.252523    0.192790    11.00000    0.01988    0.03850 =
         0.02832    0.00517    0.01110    0.00213
C00H  1    0.934454    0.257984    0.318352    11.00000    0.02051    0.02891 =
         0.02172   -0.00146    0.00655   -0.00113
C00I  1    0.819738    0.245600    0.151185    11.00000    0.01542    0.02608 =
         0.02598   -0.00145    0.00405    0.00211
O00J  4    0.353772    0.239322    0.260156    11.00000    0.01776    0.08192 =
         0.03614    0.01771    0.01165    0.00566
AFIX 147
H00J  2    0.293649    0.234751    0.258398    11.00000   -1.50000
AFIX   0
C00K  1    0.671063    0.268736    0.359321    11.00000    0.02164    0.03386 =
         0.02958    0.00234    0.00709    0.00139
C00L  1    0.807343    0.168314    0.347452    11.00000    0.02540    0.02550 =
         0.02406   -0.00358    0.00481   -0.00246
O00M  4    0.425995    0.317111    0.359140    11.00000    0.02671    0.08841 =
         0.04864    0.00777    0.00444    0.02105
AFIX 147
H00M  2    0.404685    0.291454    0.332502    11.00000   -1.50000
AFIX   0
C00N  1    0.679030    0.098211    0.190136    11.00000    0.03726    0.03243 =
         0.02819    0.00179    0.01304   -0.00475
C00O  1    0.674931    0.397396    0.156816    11.00000    0.02700    0.03156 =
         0.02569    0.00130    0.00300    0.00412
C00P  1    0.803873    0.410977    0.317549    11.00000    0.02821    0.03036 =
         0.02521    0.00041    0.00528   -0.00306
C00Q  1    0.901819    0.246752    0.141628    11.00000    0.01900    0.02581 =
         0.02770   -0.00007    0.00657    0.00019
C00R  1    0.990039    0.246775    0.114594    11.00000    0.01887    0.02924 =
         0.02960   -0.00157    0.00709   -0.00054
C00S  1    0.818957    0.480321    0.322594    11.00000    0.03444    0.02384 =
         0.02325    0.00086    0.00743   -0.00018
C00T  1    1.014629    0.254865    0.305423    11.00000    0.02430    0.03099 =
         0.02806    0.00000    0.01005    0.00029
C00U  1    0.814380    0.111770    0.348761    11.00000    0.02937    0.02479 =
         0.02503    0.00133    0.00786   -0.00276
C00V  1    0.476974    0.256556    0.207532    11.00000    0.02386    0.04668 =
         0.03438    0.00475    0.00976    0.00117

O00W  4    0.912066    0.606005    0.255373    11.00000    0.05377    0.03051 =
         0.07385    0.01030    0.01923   -0.00699
AFIX 147
H00W  2    0.894770    0.642916    0.246236    11.00000   -1.50000
AFIX   0

C00X  1    0.656680    0.464970    0.139928    11.00000    0.02694    0.02460 =
         0.03037    0.00003    0.00595    0.00512
C00Y  1    0.663339    0.029108    0.186434    11.00000    0.03971    0.02812 =
         0.03034    0.00024    0.01276   -0.00676
C00Z  1    1.123495    0.257170    0.312349    11.00000    0.02141    0.03915 =
         0.03039   -0.00361    0.01017   -0.00128
O010  4    1.059266    0.396560    0.173012    11.00000    0.04641    0.03047 =
         0.09010   -0.00713    0.01992   -0.01342
AFIX 147
H010  2    1.092257    0.427691    0.166682    11.00000   -1.50000
AFIX   0

O011  4    0.521035    0.047055    0.287841    11.00000    0.05257    0.04521 =
         0.09138    0.00335    0.04227   -0.00750
AFIX 147
H011  2    0.470965    0.026611    0.290692    11.00000   -1.50000
AFIX   0

C012  1    0.590752    0.277380    0.369804    11.00000    0.02747    0.04970 =
         0.03481   -0.00085    0.00724    0.00480
C013  1    0.941110    0.077995    0.464290    11.00000    0.03562    0.03254 =
         0.03061   -0.00018    0.00117   -0.00371
AFIX  23
H01A  2    0.935767    0.123118    0.454586    11.00000   -1.20000
H01B  2    1.005708    0.070795    0.489740    11.00000   -1.20000
AFIX   0
C014  1    0.831758    0.045706    0.369301    11.00000    0.03381    0.02240 =
         0.02769   -0.00270    0.00459   -0.00009
C015  1    0.969343    0.283967    0.057818    11.00000    0.02574    0.03210 =
         0.03097    0.00470    0.00587   -0.00272
AFIX  23
H01C  2    0.948803    0.326908    0.065688    11.00000   -1.20000
H01D  2    1.029955    0.287138    0.042406    11.00000   -1.20000
AFIX   0
C016  1    0.369847    0.262578    0.205648    11.00000    0.02120    0.05571 =
         0.03884    0.01182    0.01275    0.00493
C017  1    1.019092    0.180505    0.102674    11.00000    0.02327    0.03362 =
         0.02869   -0.00053    0.00917    0.00517
AFIX  23
H01E  2    1.029557    0.156055    0.139203    11.00000   -1.20000
H01F  2    1.081337    0.181337    0.088833    11.00000   -1.20000
AFIX   0
C018  1    0.506443    0.290050    0.398525    11.00000    0.02790    0.05985 =
         0.03462   -0.00116    0.00615    0.00128
C019  1    0.743658    0.491248    0.117409    11.00000    0.03311    0.02862 =
         0.03715    0.00441    0.00632    0.00311
AFIX  23
H01G  2    0.802129    0.490630    0.149181    11.00000   -1.20000
H01H  2    0.756893    0.464148    0.085711    11.00000   -1.20000
AFIX   0
C01A  1    0.934057    0.040546    0.409083    11.00000    0.03353    0.02826 =
         0.03476    0.00333    0.00265    0.00261
AFIX  23
H01I  2    0.948321   -0.003950    0.419105    11.00000   -1.20000
H01J  2    0.983685    0.055786    0.387776    11.00000   -1.20000
AFIX   0
C01B  1    0.739352    0.510924    0.347642    11.00000    0.04166    0.03863 =
         0.03753   -0.00191    0.00592    0.00509
AFIX  23
H01K  2    0.675069    0.499669    0.323647    11.00000   -1.20000
H01L  2    0.746447    0.556969    0.346238    11.00000   -1.20000
AFIX   0
C01C  1    0.753643    0.026893    0.402888    11.00000    0.03743    0.02794 =
         0.03322    0.00326    0.00337   -0.00490
AFIX  23
H01M  2    0.688428    0.032420    0.377640    11.00000   -1.20000
H01N  2    0.761496   -0.017947    0.413418    11.00000   -1.20000
AFIX   0
C01D  1    0.562358    0.470330    0.093857    11.00000    0.03660    0.02873 =
         0.03170   -0.00008   -0.00141    0.00247
AFIX  23
H01O  2    0.506489    0.456635    0.110733    11.00000   -1.20000
H01P  2    0.566260    0.442378    0.060798    11.00000   -1.20000
AFIX   0
C01E  1    0.941137    0.148661    0.057239    11.00000    0.03155    0.03321 =
         0.03726   -0.00266    0.00619    0.00237
AFIX  23
H01Q  2    0.964574    0.106750    0.048407    11.00000   -1.20000
H01R  2    0.881454    0.142913    0.073179    11.00000   -1.20000
AFIX   0
C01F  1    0.889932    0.253429    0.012263    11.00000    0.03040    0.03484 =
         0.03424    0.00417    0.00033    0.00357
AFIX  23
H01S  2    0.827409    0.254200    0.025794    11.00000   -1.20000
H01T  2    0.881209    0.277446   -0.024462    11.00000   -1.20000
AFIX   0
C01G  1    0.916398    0.186743    0.001408    11.00000    0.03277    0.04399 =
         0.03610   -0.00482    0.00220    0.00049
AFIX  23
H01U  2    0.973132    0.186592   -0.017817    11.00000   -1.20000
H01V  2    0.861044    0.166739   -0.025301    11.00000   -1.20000
AFIX   0
C01H  1    0.744810   -0.001965    0.162690    11.00000    0.05405    0.03328 =
         0.04001    0.00013    0.01376   -0.00064
AFIX  23
H01W  2    0.737458   -0.047992    0.164096    11.00000   -1.20000
H01X  2    0.808436    0.009270    0.187474    11.00000   -1.20000
AFIX   0
C01I  1    0.922782    0.473504    0.423776    11.00000    0.04634    0.03913 =
         0.02954    0.00355   -0.00452   -0.00637
AFIX  23
H01Y  2    0.916074    0.427428    0.425111    11.00000   -1.20000
H     2    0.986802    0.485004    0.447948    11.00000   -1.20000
AFIX   0
C01J  1    0.918989    0.494130    0.361065    11.00000    0.04163    0.03343 =
         0.02793    0.00127    0.00329   -0.00761
AFIX  23
H01Z  2    0.970151    0.471864    0.345457    11.00000   -1.20000
HA    2    0.932460    0.539573    0.360244    11.00000   -1.20000
AFIX   0
C01K  1    0.536817    0.339530    0.446248    11.00000    0.03868    0.05778 =
         0.04726   -0.00786    0.01392    0.00755
AFIX  23
H01   2    0.560657    0.377388    0.429204    11.00000   -1.20000
HB    2    0.479441    0.351559    0.462458    11.00000   -1.20000
AFIX   0
C01L  1    0.616991    0.314418    0.494955    11.00000    0.04162    0.06469 =
         0.04595   -0.01573    0.00156    0.00093
AFIX  23
H1    2    0.677728    0.308986    0.480029    11.00000   -1.20000
HC    2    0.630058    0.345356    0.526959    11.00000   -1.20000
AFIX   0
C01M  1    0.861231    0.060200    0.497029    11.00000    0.04567    0.03642 =
         0.02880   -0.00148    0.00352   -0.00789
AFIX  23
H2    2    0.865163    0.088029    0.531115    11.00000   -1.20000
HD    2    0.871775    0.016673    0.511375    11.00000   -1.20000
AFIX   0
C01N  1    1.158536    0.324256    0.322014    11.00000    0.02691    0.04431 =
         0.04350   -0.00521    0.01354   -0.00780
AFIX  23
H3    2    1.125330    0.350460    0.289160    11.00000   -1.20000
HE    2    1.229531    0.325963    0.323027    11.00000   -1.20000
AFIX   0
C01O  1    1.169435    0.215811    0.363327    11.00000    0.03155    0.05054 =
         0.03712    0.00174    0.00432    0.00838
AFIX  23
H4    2    1.240518    0.212788    0.365003    11.00000   -1.20000
HF    2    1.141650    0.173145    0.357274    11.00000   -1.20000
AFIX   0
C01P  1    0.477470    0.230118    0.424487    11.00000    0.03697    0.06039 =
         0.04317   -0.00118    0.01309   -0.00248
AFIX  23
H5    2    0.417707    0.237661    0.439915    11.00000   -1.20000
HG    2    0.461975    0.198105    0.393528    11.00000   -1.20000
AFIX   0
C01Q  1    0.565019    0.013986    0.146428    11.00000    0.04635    0.04261 =
         0.03938    0.00028    0.00851   -0.01002
AFIX  23
H6    2    0.552128   -0.031461    0.148175    11.00000   -1.20000
HH    2    0.512398    0.036453    0.160461    11.00000   -1.20000
AFIX   0
C01R  1    0.545433    0.538206    0.071784    11.00000    0.04267    0.03423 =
         0.03445    0.00606   -0.00223    0.00742
AFIX  23
H7    2    0.486400    0.539836    0.040442    11.00000   -1.20000
HI    2    0.534148    0.565343    0.103936    11.00000   -1.20000
AFIX   0
C01S  1    0.759574    0.065644    0.457985    11.00000    0.04029    0.03478 =
         0.03535    0.00509    0.00879   -0.00710
AFIX  23
H8    2    0.709856    0.050792    0.479401    11.00000   -1.20000
HJ    2    0.745616    0.110056    0.447465    11.00000   -1.20000
AFIX   0
C01T  1    0.743619    0.018085    0.100417    11.00000    0.06082    0.04280 =
         0.04477   -0.00273    0.01931    0.00001
AFIX  23
H9    2    0.756004    0.063644    0.099293    11.00000   -1.20000
HK    2    0.796145   -0.003887    0.085850    11.00000   -1.20000
AFIX   0
C01U  1    0.563366    0.032620    0.083640    11.00000    0.05770    0.05345 =
         0.04110    0.00344    0.00227   -0.01389
AFIX  23
H10   2    0.501019    0.019077    0.058791    11.00000   -1.20000
HL    2    0.567607    0.078739    0.080911    11.00000   -1.20000
AFIX   0
C01V  1    0.589766    0.253852    0.517862    11.00000    0.04613    0.08034 =
         0.04395    0.00361    0.00538    0.00268
AFIX  23
H11   2    0.537625    0.261307    0.539926    11.00000   -1.20000
HM    2    0.647050    0.236983    0.545335    11.00000   -1.20000
AFIX   0
C01W  1    0.313822    0.225352    0.155262    11.00000    0.02495    0.07614 =
         0.05625    0.00105    0.00869   -0.00401
AFIX  23
H12   2    0.244566    0.222294    0.158515    11.00000   -1.20000
HN    2    0.340744    0.182431    0.156192    11.00000   -1.20000
AFIX   0
C01X  1    0.842863    0.503697    0.448175    11.00000    0.06075    0.05376 =
         0.03468   -0.00350    0.00544   -0.00313
AFIX  23
H13   2    0.853751    0.549481    0.450786    11.00000   -1.20000
HO    2    0.844863    0.487683    0.487938    11.00000   -1.20000
AFIX   0
C01Y  1    1.138106    0.350416    0.378456    11.00000    0.03805    0.04730 =
         0.04949   -0.01373    0.01187   -0.00708
AFIX  23
H14   2    1.066771    0.352694    0.376065    11.00000   -1.20000
HP    2    1.164883    0.393333    0.384560    11.00000   -1.20000
AFIX   0
C01Z  1    1.184403    0.308938    0.429759    11.00000    0.04072    0.06658 =
         0.04351   -0.01324    0.00749   -0.00182
AFIX  23
H15   2    1.256282    0.310793    0.434750    11.00000   -1.20000
HQ    2    1.166822    0.325316    0.465697    11.00000   -1.20000
AFIX   0
C020  1    0.555000    0.205623    0.471918    11.00000    0.04250    0.06358 =
         0.04555    0.00660    0.01012   -0.00491
AFIX  23
H02A  2    0.610848    0.191375    0.455293    11.00000   -1.20000
H02B  2    0.529547    0.168979    0.489931    11.00000   -1.20000
AFIX   0

C021  1    1.008223    0.597277    0.249237    11.00000    0.06179    0.03734 =
         0.09249   -0.00768    0.04183   -0.00136
AFIX 137
H02S  2    1.016843    0.615361    0.212276    11.00000   -1.50000
H02T  2    1.022860    0.552402    0.249734    11.00000   -1.50000
H02U  2    1.052516    0.617937    0.281390    11.00000   -1.50000
AFIX   0

C022  1    0.632244    0.562706    0.048860    11.00000    0.05050    0.03244 =
         0.03635    0.00482    0.00605    0.01079
AFIX  23
H02C  2    0.620728    0.606971    0.036984    11.00000   -1.20000
H02D  2    0.639497    0.538275    0.014182    11.00000   -1.20000
AFIX   0
C023  1    0.743114    0.490535    0.410652    11.00000    0.05136    0.05154 =
         0.04119   -0.00483    0.01487   -0.00020
AFIX  23
H02E  2    0.692648    0.513364    0.426414    11.00000   -1.20000
H02F  2    0.728832    0.445213    0.411669    11.00000   -1.20000
AFIX   0
C024  1    0.647074    0.003176    0.062146    11.00000    0.07191    0.05175 =
         0.04253   -0.00441    0.01350   -0.01060
AFIX  23
H02G  2    0.638074   -0.042793    0.060351    11.00000   -1.20000
H02H  2    0.646869    0.018268    0.022283    11.00000   -1.20000
AFIX   0
C026  1    0.725528    0.557851    0.094896    11.00000    0.04788    0.03072 =
         0.04586    0.00505    0.01167   -0.00267
AFIX  23
H02I  2    0.720912    0.586003    0.127698    11.00000   -1.20000
H02J  2    0.781389    0.571797    0.078134    11.00000   -1.20000
AFIX   0
C027  1    1.151646    0.241762    0.421233    11.00000    0.04100    0.05966 =
         0.03961   -0.00139    0.00470    0.00285
AFIX  23
H02K  2    1.081277    0.238981    0.421865    11.00000   -1.20000
H02L  2    1.187696    0.216056    0.453625    11.00000   -1.20000
AFIX   0
C028  1    0.340883    0.331536    0.201562    11.00000    0.03144    0.06927 =
         0.06386    0.01234    0.01270    0.00698
AFIX  23
H02M  2    0.271634    0.335406    0.204630    11.00000   -1.20000
H02N  2    0.380779    0.354457    0.234643    11.00000   -1.20000
AFIX   0

C029  1    0.498533    0.110459    0.283241    11.00000    0.06944    0.05270 =
         0.08865    0.01140    0.04070   -0.00117
AFIX 137
H02Y  2    0.511082    0.126603    0.246406    11.00000   -1.50000
HR    2    0.539100    0.133066    0.315645    11.00000   -1.50000
HS    2    0.429552    0.116410    0.284430    11.00000   -1.50000
AFIX   0

C02A  1    0.300728    0.326865    0.096236    11.00000    0.05153    0.09208 =
         0.06492    0.02071    0.01352    0.00165
AFIX  23
H02O  2    0.315329    0.345979    0.060571    11.00000   -1.20000
H02P  2    0.230135    0.332543    0.094942    11.00000   -1.20000
AFIX   0

C02B  1    0.978993    0.416784    0.195266    11.00000    0.05038    0.04778 =
         0.12265    0.00802    0.02728    0.00225
AFIX 137
H02V  2    0.958700    0.458313    0.179651    11.00000   -1.50000
H02W  2    0.997114    0.418994    0.237749    11.00000   -1.50000
H02X  2    0.924985    0.387198    0.183972    11.00000   -1.50000
AFIX   0

C02D  1    0.354389    0.360823    0.146022    11.00000    0.04545    0.07479 =
         0.07174    0.01958    0.00575    0.00691
AFIX  23
H02Q  2    0.331465    0.404743    0.144432    11.00000   -1.20000
H02R  2    0.424612    0.361099    0.144671    11.00000   -1.20000
AFIX   0
C3    1    0.321202    0.258513    0.094997    11.00000    0.03973    0.08979 =
         0.05682   -0.00074    0.01468   -0.00235
AFIX  23
H3A   2    0.387456    0.252096    0.087275    11.00000   -1.20000
H3B   2    0.273953    0.238794    0.062959    11.00000   -1.20000
AFIX   0
HKLF 4


REM  1_a.res in P2(1)/c
REM wR2 = 0.0952, GooF = S = 1.056, Restrained GooF = 1.056 for all data
REM R1 = 0.0461 for 12578 Fo > 4sig(Fo) and 0.0684 for all 15876 data
REM 772 parameters refined using 1398 restraints

END

WGHT      0.0020     50.8641

REM Highest difference peak  1.232,  deepest hole -1.389,  1-sigma level  0.177
Q1    1   0.3308  0.2140  0.0989  11.00000  0.05    1.23
Q2    1   0.3480  0.3395  0.1178  11.00000  0.05    1.10
Q3    1   0.7833  0.2383  0.3806  11.00000  0.05    0.98
Q4    1   0.7272  0.1970  0.1586  11.00000  0.05    0.97
Q5    1   0.6775  0.1985  0.2015  11.00000  0.05    0.95
Q6    1   0.7027  0.0059  0.0788  11.00000  0.05    0.86
Q7    1   0.7997  0.2406  0.3400  11.00000  0.05    0.84
Q8    1   0.6784  0.2539  0.2178  11.00000  0.05    0.81
Q9    1   0.9140  0.2192  0.0017  11.00000  0.05    0.80
Q10   1   0.7990  0.4000  0.3384  11.00000  0.05    0.78
;
_shelx_res_checksum                79049
_shelx_hkl_file
;
   3   0   0   22.96    2.43
   3   0   0   24.21    2.67
  -3   0   0   18.08    2.27
  -3   0   0   19.07    2.65
   4   0   0   19.97    2.79
   4   0   0   28.46    3.36
  -4   0   0   31.62    3.16
  -4   0   0   27.17    3.49
  -5   0   0   43.88    4.71
  -5   0   0   31.09    3.74
  -5   0   0   42.35    7.77
   5   0   0   36.44    4.47
   5   0   0   35.99    3.98
   6   0   0  155.05    9.60
  -6   0   0  148.99   13.46
   6   0   0  119.39    9.55
  -6   0   0  133.17    9.10
  -6   0   0  138.16   10.02
  -7   0   0   52.01    6.50
  -7   0   0   49.32    5.34
   7   0   0   42.05    5.57
   8   0   0 1421.56   65.17
  -8   0   0 1363.55   64.58
  -9   0   0   98.10    9.86
  -9   0   0   99.19    8.68
 -10   0   0  627.97   33.56
 -10   0   0  669.11   36.21
 -11   0   0    5.16    4.69
 -11   0   0    8.15    3.62
 -12   0   0  110.16   12.34
 -12   0   0  110.51   10.71
 -13   0   0   51.53    8.74
 -13   0   0   51.05   10.88
 -14   0   0  361.48   26.19
 -14   0   0  326.82   22.37
 -15   0   0  128.35   13.41
 -15   0   0  136.14   16.33
 -16   0   0  349.96   28.03
 -16   0   0  388.49   25.45
 -17   0   0  153.21   15.66
 -17   0   0  154.88   19.30
  -2  -1   0   23.48    2.11
   2  -1   0   22.47    2.22
   2  -1   0   24.17    2.35
  -2  -1   0   24.56    2.39
  -2  -1   0   29.59    4.70
   2   1   0   28.13    2.46
  -2   1   0   21.42    2.28
  -2   1   0   21.95    2.23
   3  -1   0  414.41   19.56
   3  -1   0  417.95   19.84
  -3  -1   0  452.03   22.63
  -3  -1   0  452.70   20.17
  -3  -1   0  407.54   19.17
  -3   1   0  388.60   19.44
  -3   1   0  392.38   19.79
   3   1   0  362.44   19.08
   3   1   0  380.66   19.69
  -4  -1   0    0.80    3.67
  -4  -1   0    0.29    1.07
  -4  -1   0   -0.10    1.43
   4  -1   0    1.16    1.56
   4  -1   0    1.67    1.34
   4   1   0   -0.31    1.13
   4   1   0    2.84    1.31
  -4   1   0    0.67    1.17
  -4   1   0    0.05    1.29
  -5  -1   0  324.58   20.11
  -5  -1   0  313.25   15.96
   5  -1   0  313.59   16.89
  -5  -1   0  292.02   16.89
   5   1   0  306.88   16.86
  -5   1   0  297.62   16.24
   5   1   0  286.04   15.96
  -5   1   0  324.78   17.15
  -6  -1   0   10.30    3.36
  -6  -1   0    5.81    2.32
   6  -1   0    6.93    2.66
  -6  -1   0    8.43    4.99
   6  -1   0   10.42    2.76
  -6   1   0   13.17    3.42
   6   1   0   11.12    3.55
   6   1   0   12.36    3.00
  -6   1   0   17.21    5.83
  -6   1   0   11.90    3.03
  -7  -1   0  178.14   12.33
  -7  -1   0  165.87   10.83
   7  -1   0  156.62   11.01
   7   1   0  154.54   11.05
  -7   1   0  189.96   15.14
  -7   1   0  168.41   11.17
  -7   1   0  181.36   12.42
   8  -1   0   96.12    8.49
  -8  -1   0   98.13    8.01
  -8  -1   0   89.45    9.25
  -8   1   0  102.19    9.21
  -8   1   0  109.92    8.57
   8   1   0   79.09    8.00
  -9  -1   0 1842.38   91.14
  -9  -1   0 2199.50   94.66
  -9   1   0 2197.45   94.56
  -9   1   0 1810.56   91.41
 -10  -1   0  161.34   14.33
 -10  -1   0  176.28   12.76
 -10   1   0  194.93   14.85
 -10   1   0  180.99   13.30
 -11  -1   0  450.18   26.09
 -11  -1   0  494.34   29.26
 -11   1   0  471.39   29.06
 -11   1   0  456.68   26.80
 -12  -1   0   10.75    5.59
 -12  -1   0    2.00    3.22
 -12   1   0   13.27    5.77
 -12   1   0    6.30    3.97
 -13  -1   0  196.45   18.22
 -13  -1   0  211.79   15.57
 -13   1   0  209.13   18.13
 -13   1   0  176.10   15.27
 -14  -1   0   79.17   13.89
 -14  -1   0   89.03   10.23
 -14   1   0   91.96   12.76
 -14   1   0   66.38    9.80
 -15  -1   0  356.44   28.13
 -15  -1   0  352.30   23.74
 -15   1   0  347.26   24.07
 -15   1   0  377.94   28.17
 -16  -1   0  113.07   13.08
 -16  -1   0   90.73   15.72
 -16   1   0  107.66   13.44
 -16   1   0  112.18   17.47
 -17  -1   0  269.64   20.86
 -17  -1   0  266.71   24.40
 -17   1   0  302.03   25.95
 -17   1   0  256.68   20.90
   1  -2   0    3.00    0.91
   1  -2   0    2.52    0.90
  -1  -2   0    2.79    1.40
  -1  -2   0    3.08    0.95
  -1   2   0    3.04    0.85
  -1   2   0    1.62    0.81
   1   2   0    2.15    1.72
   1   2   0    1.83    0.83
   2  -2   0  270.44   15.03
  -2  -2   0  309.60   15.24
   2  -2   0  304.61   15.05
  -2  -2   0  353.29   17.69
  -2   2   0  305.05   15.08
   2   2   0  304.62   15.16
  -2   2   0  332.64   15.40
  -3  -2   0    6.82    4.61
  -3  -2   0    2.44    1.54
   3  -2   0    2.49    1.49
  -3  -2   0    4.51    1.41
   3  -2   0    2.43    1.50
   3   2   0    2.12    1.52
  -3   2   0    1.02    1.36
  -3   2   0    2.65    1.56
  -4  -2   0  294.83   18.28
  -4  -2   0  284.87   14.27
   4  -2   0  239.27   14.40
  -4  -2   0  272.28   15.10
   4  -2   0  267.92   14.88
   4   2   0  309.27   15.42
  -4   2   0  286.03   14.89
  -4   2   0  268.34   14.96
   5  -2   0   -1.29    1.74
  -5  -2   0    0.41    1.17
  -5  -2   0    0.38    1.68
   5  -2   0    0.34    1.50
   5   2   0    0.02    1.87
  -5   2   0    1.06    1.52
  -5   2   0    0.54    1.56
   6  -2   0  189.15   12.58
  -6  -2   0  215.42   11.82
  -6  -2   0  194.45   12.98
  -6  -2   0  209.67   16.38
   6  -2   0  195.75   12.29
  -6   2   0  204.47   12.41
  -6   2   0  175.16   14.27
  -7  -2   0    4.41    2.75
  -7  -2   0    5.47    2.08
   7  -2   0    0.47    2.18
  -7   2   0    1.38    2.02
  -7   2   0   -0.56    4.30
  -7   2   0    0.79    1.83
  -8  -2   0 1274.58   60.32
  -8  -2   0 1321.73   62.81
  -8   2   0 1307.35   61.40
  -9  -2   0  213.94   15.76
  -9  -2   0  225.10   13.92
  -9   2   0  216.13   15.75
  -9   2   0  195.53   14.26
 -10  -2   0 2135.26   94.04
 -10  -2   0 1810.31   89.81
 -11  -2   0  142.84   14.11
 -11  -2   0  149.60   11.64
 -11   2   0  135.41   13.64
 -11   2   0  159.31   12.79
 -12  -2   0   55.12    9.81
 -12  -2   0   43.61    7.52
 -12   2   0   29.92    7.73
 -12   2   0   44.43    8.15
 -13  -2   0    3.52    3.55
 -13  -2   0    3.29    4.70
 -13   2   0   -9.74    4.10
 -13   2   0   -0.90    3.87
 -14  -2   0  146.86   15.94
 -14  -2   0   99.91   11.76
 -14   2   0  137.63   13.42
 -14   2   0  127.94   14.59
 -15  -2   0   38.51    8.21
 -15  -2   0   29.48   10.83
 -15   2   0   44.56    8.99
 -15   2   0   34.91    9.91
 -16  -2   0  179.03   19.95
 -16  -2   0  148.96   14.74
 -16   2   0  176.66   16.17
 -16   2   0  162.71   17.75
 -17  -2   0   66.34   14.22
 -17  -2   0   81.00   11.55
 -17   2   0   77.57   15.13
 -17   2   0  105.76   13.38
   0  -3   0    0.97    0.77
   0  -3   0   -0.78    0.83
   0  -3   0    1.01    0.82
   0   3   0    0.10    0.83
   0   3   0    0.77    0.97
   0   3   0   -0.31    0.63
  -1  -3   0 1241.67   51.78
   1  -3   0 1191.91   51.97
  -1  -3   0 1274.58   51.78
  -1  -3   0 1082.15   52.74
   1  -3   0 1140.95   51.35
  -1   3   0 1113.88   51.33
  -1   3   0 1142.32   50.67
   1   3   0 1256.58   53.39
   1   3   0 1121.43   51.59
  -1   3   0 1054.56   51.76
   2  -3   0   31.67    3.03
  -2  -3   0   32.03    3.20
   2  -3   0   24.77    3.01
  -2  -3   0   40.17    5.97
   2   3   0   36.45    3.32
  -2   3   0   34.69    3.13
   2   3   0   29.30    5.53
  -2   3   0   31.64    3.36
   3  -3   0  116.94    7.61
   3  -3   0  109.07    7.27
  -3  -3   0  134.46   10.95
  -3  -3   0  134.56    8.05
  -3   3   0   98.08    7.23
   3   3   0  116.78    7.63
  -3   3   0  128.36    7.89
  -4  -3   0    1.65    1.63
   4  -3   0    0.76    1.41
   4  -3   0    2.23    1.50
  -4  -3   0    1.92    3.32
  -4  -3   0    1.56    1.19
  -4   3   0   -1.65    1.26
  -4   3   0    1.82    1.64
   4   3   0    2.64    1.65
   5  -3   0  116.15    8.19
  -5  -3   0  110.39    7.40
   5  -3   0   99.78    8.04
  -5  -3   0  119.02   11.21
  -5  -3   0  115.97    8.54
  -5   3   0  105.25    8.07
   5   3   0  118.84    8.53
  -5   3   0   99.58    8.10
   6  -3   0   12.73    3.76
   6  -3   0   11.77    3.50
  -6  -3   0   10.26    3.65
  -6  -3   0   11.87    2.73
  -6   3   0    7.25    2.83
  -6   3   0    5.59    2.97
  -7  -3   0  249.04   16.89
   7  -3   0  256.97   16.55
  -7   3   0  288.63   17.49
  -7   3   0  295.34   16.93
  -7   3   0  295.82   19.25
  -8  -3   0  130.88    9.74
  -8  -3   0  139.50   11.68
  -8   3   0  120.58   10.42
  -8   3   0  166.58   12.20
  -8   3   0  153.20   14.28
 -10  -3   0  226.61   17.83
 -10  -3   0  258.80   15.80
 -10   3   0  237.83   16.79
 -10   3   0  241.15   17.96
 -11  -3   0  946.37   49.46
 -11  -3   0  929.90   45.65
 -11   3   0  885.23   46.81
 -11   3   0  903.23   48.69
 -12  -3   0   12.27    5.87
 -12   3   0    9.17    4.40
 -12   3   0    9.76    5.45
 -13  -3   0    4.56    4.90
 -13  -3   0    7.84    4.27
 -13   3   0   12.64    6.69
 -13   3   0   22.10    6.06
 -14  -3   0    7.80    4.87
 -14  -3   0   -1.08    5.98
 -14   3   0    3.43    5.41
 -14   3   0    1.76    4.47
 -15  -3   0  104.96   14.45
 -15  -3   0   94.41   11.33
 -15   3   0  102.42   12.64
 -15   3   0  101.91   14.17
 -16  -3   0   34.50    8.12
 -16  -3   0   28.18    9.90
 -16   3   0   25.71    7.82
 -16   3   0   11.27    7.74
 -17  -3   0  113.20   18.77
 -17  -3   0   85.47   12.17
 -17   3   0  120.10   18.41
 -17   3   0  113.14   14.06
   1  -4   0   81.38    5.11
  -1  -4   0   88.59    5.58
  -1  -4   0   65.62    5.90
  -1  -4   0   86.69    5.41
   1  -4   0   66.43    4.39
   1  -4   0   78.50    5.59
  -1   4   0   76.12    4.61
   1   4   0   69.96    5.09
   1   4   0   84.79    5.51
   1   4   0   78.31    7.08
  -1   4   0   82.37    5.71
  -1   4   0   77.46    5.11
  -2  -4   0  500.61   23.02
   2  -4   0  469.36   23.42
  -2  -4   0  493.59   23.27
  -2  -4   0  482.58   25.42
   2  -4   0  438.32   22.64
   2   4   0  535.17   26.45
  -2   4   0  503.10   23.67
   2   4   0  468.42   23.17
  -2   4   0  430.77   22.61
   3  -4   0   35.87    3.51
  -3  -4   0   31.48    3.82
   3  -4   0   35.26    3.86
  -3  -4   0   43.40    7.24
   3   4   0   35.97    3.95
  -3   4   0   26.78    3.40
  -3   4   0   35.91    4.05
  -4  -4   0  944.22   46.13
   4  -4   0  878.42   41.67
  -4  -4   0 1002.66   42.74
   4  -4   0  865.26   42.05
   4   4   0  901.63   42.08
  -4   4   0  848.58   41.77
  -4   4   0  805.89   41.89
   5  -4   0   16.38    3.38
  -5  -4   0   13.40    5.87
   5  -4   0   20.26    3.96
  -5  -4   0   13.42    3.58
  -5  -4   0   18.71    3.28
   5   4   0   27.81    4.73
  -5   4   0   18.28    3.84
  -5   4   0   17.29    3.98
   6  -4   0  744.90   34.34
  -6  -4   0  726.39   34.71
  -6  -4   0  616.97   32.31
   6  -4   0  599.22   33.40
  -6   4   0  728.34   34.31
  -6   4   0  641.35   33.94
  -7  -4   0   49.08    6.31
  -7  -4   0   41.47    4.78
  -7   4   0   42.09    6.55
  -7   4   0   40.07    8.16
  -7   4   0   43.42    6.01
  -8  -4   0 1985.12   91.16
  -8  -4   0 1791.76   88.02
  -8   4   0 1954.32   92.36
  -8   4   0 2072.00   90.42
  -9  -4   0  310.08   17.71
  -9  -4   0  276.10   19.78
  -9   4   0  303.39   19.23
  -9   4   0  308.00   20.09
 -10  -4   0 1707.70   84.59
 -10  -4   0 2057.47   89.69
 -10   4   0 1791.14   86.60
 -10   4   0 1840.63   88.16
 -11  -4   0   78.77   10.13
 -11  -4   0   82.34    8.32
 -11   4   0   73.21   11.78
 -11   4   0   59.18    8.86
 -12  -4   0   53.85    8.08
 -12  -4   0   51.73   10.08
 -12   4   0   56.36    9.43
 -12   4   0   53.10   10.31
 -13  -4   0    3.15    4.64
 -13  -4   0   -4.53    3.34
 -13   4   0    4.14    5.20
 -13   4   0   -3.40    3.28
 -14  -4   0   50.10   11.30
 -14  -4   0   46.50    8.50
 -14   4   0   34.35    9.03
 -14   4   0   50.53    9.74
 -15  -4   0   15.80    4.95
 -15  -4   0    6.38    6.88
 -15   4   0    6.72    6.67
 -15   4   0    4.85    4.98
 -16  -4   0   85.22   10.73
 -16  -4   0   71.29   14.45
 -16   4   0  107.47   16.57
 -16   4   0   89.16   12.41
 -17  -4   0   32.46   10.58
 -17   4   0   28.84    9.92
 -17   4   0   37.87    9.55
   0  -5   0    4.31    1.79
   0  -5   0    6.17    1.71
   0  -5   0    4.86    1.89
   0   5   0    4.35    1.97
   0   5   0    7.12    1.90
   0   5   0    4.89    1.45
   1  -5   0 2352.13  101.35
  -1  -5   0 2345.58  102.51
   1  -5   0 2295.86  101.92
   1  -5   0 2365.84  102.82
  -1  -5   0 2226.98  103.57
  -1  -5   0 2479.91  102.44
   1   5   0 2316.76  102.49
   1   5   0 2406.77  104.31
  -1   5   0 2207.22  101.40
   1   5   0 2203.69  102.11
   2  -5   0   19.45    3.05
  -2  -5   0   22.67    3.67
  -2  -5   0   19.45    4.50
  -2  -5   0   21.72    2.96
   2  -5   0   16.14    3.31
  -2   5   0   16.25    2.85
  -2   5   0   19.28    3.40
   2   5   0   19.88    5.69
   2   5   0   28.24    3.89
  -2   5   0   19.94    1.99
   3  -5   0  403.89   23.19
   3  -5   0  440.58   22.70
  -3  -5   0  509.14   26.68
  -3  -5   0  477.38   23.41
   3   5   0  494.95   23.53
  -3   5   0  428.37   22.70
  -3   5   0  486.49   23.94
  -4  -5   0   18.15    3.91
   4  -5   0   15.21    3.36
  -4  -5   0   14.29    4.73
   4  -5   0   14.40    3.23
  -4   5   0   13.13    3.24
  -4   5   0   16.33    3.38
   4   5   0   12.83    3.11
   5  -5   0  353.39   18.03
   5  -5   0  286.54   17.70
  -5  -5   0  297.69   17.97
  -5   5   0  324.58   18.24
  -5   5   0  313.33   17.87
  -6  -5   0   21.91    4.65
  -6  -5   0   20.65    3.77
  -6   5   0   14.54    3.98
  -6   5   0   19.09    3.96
  -7  -5   0 1075.40   52.08
  -7  -5   0 1047.47   49.72
  -7   5   0 1068.10   51.77
  -7   5   0 1042.88   51.47
  -8  -5   0  152.69   12.71
  -8  -5   0  146.97   10.40
  -8   5   0  157.74   12.09
  -8   5   0  150.25   12.08
  -8   5   0  127.01   13.16
  -9  -5   0 3159.27  135.41
  -9  -5   0 2808.98  131.30
  -9   5   0 2947.38  133.70
  -9   5   0 2845.60  134.11
 -10  -5   0  417.43   25.81
 -10  -5   0  421.20   22.61
 -10   5   0  342.43   24.33
 -10   5   0  397.27   24.41
 -11  -5   0  662.08   39.03
 -11   5   0  681.02   37.49
 -11   5   0  689.13   38.77
 -12  -5   0   14.78    4.70
 -12   5   0   12.60    6.82
 -12   5   0   17.34    5.80
 -13  -5   0    3.74    4.16
 -13  -5   0   12.87    6.95
 -13   5   0   11.25    5.65
 -13   5   0   -1.55    4.23
 -14  -5   0    8.52    4.26
 -14  -5   0   -0.99    6.09
 -14   5   0    6.13    6.05
 -14   5   0    2.09    4.66
 -15  -5   0   49.68   12.11
 -15  -5   0   49.70    8.27
 -15   5   0   20.89    8.71
 -15   5   0   33.83    8.67
 -16  -5   0   21.69    5.65
 -16  -5   0    9.96    8.00
 -16   5   0    5.73    7.00
 -16   5   0   16.49    7.08
 -17  -5   0   87.45   16.98
 -17   5   0   93.73   14.36
 -17   5   0   62.91   14.71
   0  -6   0 3148.28  130.83
   0  -6   0 2931.75  129.87
   0  -6   0 2932.40  130.24
   0   6   0 2978.14  130.79
   0   6   0 2654.13  129.65
   0   6   0 3106.97  130.80
  -1  -6   0   99.52    7.86
  -1  -6   0   95.96    6.98
   1  -6   0   90.02    6.35
  -1  -6   0   78.60    6.46
   1  -6   0   96.96    6.72
   1  -6   0   89.30    6.97
   1   6   0  102.84    6.78
  -1   6   0   95.34    7.25
  -1   6   0   98.57    6.40
   1   6   0   91.32    8.54
   1   6   0   92.11    6.92
   2  -6   0   21.30    3.93
  -2  -6   0   26.48    4.18
  -2  -6   0   24.36    3.79
   2  -6   0   23.59    3.03
  -2  -6   0   26.96    5.05
   2   6   0   21.07    5.74
  -2   6   0   22.07    3.91
  -2   6   0   23.88    3.61
   2   6   0   22.71    3.64
   3  -6   0   14.60    3.50
  -3  -6   0   17.46    3.44
  -3  -6   0   14.44    3.32
   3  -6   0   15.71    3.22
  -3   6   0   13.41    3.30
  -3   6   0   13.62    2.90
   3   6   0   20.84    3.84
  -4  -6   0  257.37   17.86
  -4  -6   0  265.67   15.19
   4  -6   0  227.92   14.81
   4  -6   0  253.10   14.40
   4   6   0  258.90   14.96
  -4   6   0  234.90   14.33
  -4   6   0  250.07   15.36
   5  -6   0   16.08    3.93
  -5  -6   0   14.38    3.74
  -5   6   0   16.33    4.06
  -5   6   0   15.98    3.67
  -6  -6   0  404.55   23.39
  -6   6   0  467.65   23.99
  -6   6   0  366.38   22.43
  -7  -6   0   45.65    7.51
  -7  -6   0   35.45    5.63
  -7   6   0   40.55    6.68
  -7   6   0   41.54    6.02
  -8  -6   0 1456.71   68.38
  -8  -6   0 1434.78   65.43
  -8   6   0 1384.38   67.69
  -8   6   0 1412.00   67.51
  -8   6   0 1331.61   67.42
  -9  -6   0  247.33   17.92
  -9  -6   0  243.88   15.42
  -9   6   0  234.53   17.66
  -9   6   0  255.24   17.46
 -10  -6   0 2238.65  102.11
 -10   6   0 2001.88  100.72
 -10   6   0 2177.62  100.56
 -11  -6   0  158.48   15.41
 -11  -6   0  184.78   13.10
 -11   6   0  174.13   15.36
 -11   6   0  165.11   14.32
 -12  -6   0  150.25   15.25
 -12  -6   0  135.92   11.39
 -12   6   0  136.44   14.32
 -12   6   0  123.13   12.81
 -13  -6   0    6.69    5.41
 -13  -6   0   11.39    4.40
 -13   6   0   -3.62    5.02
 -13   6   0    6.30    4.98
 -14  -6   0   53.96   12.06
 -14   6   0   66.30   12.61
 -14   6   0   57.72   10.80
 -15  -6   0    9.81    4.99
 -15  -6   0   14.67    7.98
 -15   6   0   19.45    7.75
 -15   6   0    1.35    5.82
 -16  -6   0  109.20   17.87
 -16  -6   0   92.33   11.25
 -16   6   0   99.33   16.48
 -16   6   0   92.60   13.58
 -17  -6   0   20.84   11.12
 -17   6   0   46.05   12.00
 -17   6   0   31.02    9.56
   0  -7   0   15.08    3.14
   0  -7   0   17.52    3.29
   0   7   0   17.83    3.08
  -1  -7   0 2340.01  103.84
   1  -7   0 2107.81  101.76
   1  -7   0 2428.24  103.10
  -1  -7   0 2346.88  102.34
  -1  -7   0 2400.02  102.72
   1  -7   0 2315.18  101.80
  -1   7   0 2254.02  102.92
   1   7   0 2425.09  104.68
  -1   7   0 2199.01  101.51
   1   7   0 1993.87  102.19
   1   7   0 2438.94  102.34
   2  -7   0    8.20    2.68
   2  -7   0    4.42    1.93
  -2  -7   0   17.12    4.04
  -2  -7   0   11.73    3.10
  -2  -7   0    8.40    2.52
   2   7   0    4.39    2.34
   2   7   0    9.72    2.75
  -2   7   0    8.38    2.40
  -2   7   0    8.33    2.87
   2   7   0    8.81    4.41
  -2   7   0    7.64    1.91
  -3  -7   0  210.83   12.69
   3  -7   0  210.84   13.01
  -3  -7   0  187.75   12.05
  -3  -7   0  194.52   14.72
   3  -7   0  194.10   11.89
  -3   7   0  202.02   12.09
  -3   7   0  189.40   12.86
  -3   7   0  198.92   10.07
   3   7   0  204.51   12.49
   3   7   0  191.07   15.56
   4  -7   0    5.18    2.30
  -4  -7   0    3.53    2.33
  -4   7   0    0.17    1.80
  -4   7   0    2.73    2.27
   5  -7   0   67.64    6.93
  -5  -7   0   87.80    7.94
  -5   7   0   81.65    8.00
  -5   7   0   78.49    7.08
  -6  -7   0    6.08    3.12
  -6   7   0    4.76    2.62
  -6   7   0    1.37    2.48
  -7  -7   0  433.25   24.38
  -7   7   0  399.72   23.81
  -7   7   0  375.55   23.06
  -8  -7   0   18.32    5.90
  -8  -7   0   24.91    4.80
  -8   7   0   19.03    5.76
  -8   7   0   21.95    5.87
  -8   7   0   20.85    5.68
  -9  -7   0 1982.06   90.17
  -9  -7   0 2027.76   86.49
  -9   7   0 1676.09   87.68
  -9   7   0 1857.06   88.83
  -9   7   0 1824.11   88.74
 -10  -7   0  284.83   21.06
 -10  -7   0  320.89   18.42
 -10   7   0  280.00   20.21
 -10   7   0  273.55   20.37
 -11  -7   0  559.38   33.51
 -11  -7   0  601.70   29.94
 -11   7   0  473.05   31.85
 -11   7   0  520.07   31.95
 -12  -7   0    1.76    4.31
 -12  -7   0    4.15    3.41
 -12   7   0    1.76    4.50
 -12   7   0    0.37    4.17
 -13  -7   0   68.19   12.53
 -13  -7   0   57.32    8.30
 -13   7   0   51.73    9.90
 -13   7   0   59.43   10.83
 -14  -7   0   -3.27    6.57
 -14  -7   0   18.84    4.91
 -14   7   0   17.55    7.54
 -14   7   0    0.70    5.15
 -15  -7   0  120.31   18.64
 -15  -7   0  149.11   12.99
 -15   7   0  160.73   16.33
 -15   7   0  141.53   16.53
 -16  -7   0   50.60   13.09
 -16  -7   0   50.75    8.29
 -16   7   0   45.02   11.02
 -16   7   0   37.40   10.92
 -17  -7   0  133.81   18.16
 -17   7   0  125.05   16.28
 -17   7   0  117.09   18.02
   0  -8   0 8898.56  405.93
   0  -8   0 9999.00  405.89
   0  -8   0 8937.00  406.25
   0   8   0 9155.75  406.85
   0   8   0 9806.66  406.86
   1  -8   0    2.87    2.17
  -1  -8   0    6.43    2.67
  -1  -8   0    9.15    3.01
   1  -8   0    2.11    2.21
   1  -8   0    1.97    2.31
   1  -8   0    7.48    2.38
   1   8   0    6.74    2.77
  -1   8   0    7.71    2.97
   1   8   0   10.61    2.76
   1   8   0    7.83    4.39
  -2  -8   0 2122.34   93.20
   2  -8   0 2031.07   92.33
  -2  -8   0 2185.13   93.36
   2  -8   0 2090.87   93.80
  -2  -8   0 2055.70   95.56
   2   8   0 1887.10   95.85
  -2   8   0 1954.91   91.05
  -2   8   0 2209.41   94.32
   2   8   0 1974.81   93.17
   2   8   0 2105.37   93.09
   3  -8   0   34.34    4.39
  -3  -8   0   35.77    5.31
  -3  -8   0   31.80    5.11
  -3  -8   0   32.11    6.40
  -3   8   0   18.53    4.28
  -3   8   0   23.22    2.84
  -3   8   0   26.39    4.33
   4  -8   0    5.77    2.98
  -4  -8   0    9.94    3.51
  -4  -8   0   16.01    3.60
  -4   8   0    7.19    1.77
  -4   8   0    4.86    2.51
  -4   8   0    8.61    3.49
  -5  -8   0   64.17    6.56
  -5  -8   0   69.74    7.33
  -5   8   0   77.09    7.91
  -5   8   0   57.93    6.42
  -6  -8   0   33.22    6.28
  -6   8   0   29.48    6.13
  -6   8   0   27.85    5.30
  -7  -8   0   17.28    4.71
  -7   8   0   14.09    4.39
  -7   8   0   13.38    4.59
  -8  -8   0  615.37   31.63
  -8  -8   0  627.58   34.34
  -8   8   0  592.53   33.98
  -8   8   0  600.91   33.58
  -8   8   0  615.91   32.38
  -9  -8   0  154.96   13.76
  -9  -8   0  129.22   10.84
  -9   8   0  138.80   13.02
  -9   8   0  137.38   12.72
 -10  -8   0  767.57   37.25
 -10   8   0  714.55   39.82
 -10   8   0  631.98   38.52
 -10   8   0  750.46   40.26
 -11  -8   0    3.29    3.82
 -11  -8   0   11.34    5.45
 -11   8   0   14.02    5.76
 -11   8   0    6.30    4.89
 -12  -8   0    8.72    5.89
 -12  -8   0   14.28    4.44
 -12   8   0   17.96    5.65
 -13  -8   0    4.24    4.71
 -13  -8   0   15.86    6.79
 -13   8   0   12.64    6.31
 -13   8   0    6.18    6.16
 -14  -8   0  186.87   18.91
 -14  -8   0  198.57   15.13
 -14   8   0  201.13   18.50
 -14   8   0  182.10   18.53
 -15  -8   0   23.24    6.44
 -15  -8   0   30.87   10.43
 -15   8   0   38.97    9.91
 -15   8   0   34.33   11.38
 -16  -8   0  190.49   22.13
 -16  -8   0  225.77   16.60
 -16   8   0  213.78   21.30
 -16   8   0  223.26   20.12
 -17  -8   0   62.52   14.79
 -17   8   0   60.84   14.41
 -17   8   0   69.59   13.29
   0  -9   0   -0.08    2.12
   0  -9   0    3.65    2.54
   0  -9   0    3.63    2.78
   0   9   0    1.28    2.32
   0   9   0    2.20    2.25
   0   9   0    7.86    3.57
  -1  -9   0 5296.35  230.42
   1  -9   0 5076.66  228.15
   1  -9   0 5021.70  227.75
   1  -9   0 5179.85  228.45
  -1  -9   0 5235.61  228.79
  -1  -9   0 5312.12  229.45
  -1   9   0 5216.51  228.59
   1   9   0 5000.53  229.38
  -1   9   0 5572.78  230.25
   1   9   0 5312.01  231.39
   1   9   0 5190.68  228.61
  -2  -9   0    4.36    3.58
  -2  -9   0    3.72    2.33
   2  -9   0    4.85    2.66
   2  -9   0   10.08    3.18
  -2  -9   0    5.69    2.71
  -2   9   0    1.46    2.08
   2   9   0   -0.26    4.55
  -2   9   0    4.65    2.80
   2   9   0    2.21    2.35
  -3  -9   0  388.36   20.54
   3  -9   0  357.48   19.58
  -3  -9   0  384.88   20.31
  -3   9   0  322.20   19.42
  -3   9   0  337.25   17.52
  -3   9   0  356.44   21.17
  -4  -9   0   35.52    5.06
  -4  -9   0   34.52    5.90
  -4   9   0   37.88    5.77
  -4   9   0   36.22    3.25
  -4   9   0   35.55    6.40
  -5  -9   0  122.47   10.42
  -5  -9   0  125.90    9.72
  -5   9   0  116.52   10.75
  -5   9   0  132.40   10.07
  -6  -9   0   23.62    4.93
  -6  -9   0   29.40    6.59
  -6   9   0   22.76    5.66
  -6   9   0   33.13    5.63
  -7  -9   0   74.10    8.68
  -7   9   0   66.06    8.15
  -7   9   0   80.81    9.24
  -8  -9   0   40.89    8.09
  -8   9   0   34.01    6.96
  -8   9   0   40.88    7.96
  -8   9   0   26.23    6.17
  -9  -9   0 1107.21   51.34
  -9  -9   0  922.45   53.28
  -9   9   0 1022.46   53.91
  -9   9   0 1087.85   51.60
  -9   9   0 1058.98   53.68
 -10  -9   0   69.64   11.93
 -10  -9   0   72.70    8.32
 -10   9   0   87.83   10.28
 -10   9   0   68.18   11.15
 -10   9   0   60.45    9.91
 -11  -9   0   63.00   11.51
 -11  -9   0   76.18    8.37
 -11   9   0   72.87   11.56
 -11   9   0   73.82   11.77
 -12  -9   0    0.23    5.66
 -12   9   0    1.82    4.39
 -12   9   0    3.17    4.77
 -13  -9   0  167.95   13.39
 -13  -9   0  146.16   16.83
 -13   9   0  150.92   16.16
 -13   9   0  154.65   15.97
 -14  -9   0    4.68    5.34
 -14  -9   0   10.98    8.08
 -14   9   0   11.76    7.48
 -14   9   0    8.80    7.80
 -15  -9   0  231.03   17.38
 -15  -9   0  257.02   23.21
 -15   9   0  234.13   21.86
 -15   9   0  236.12   21.65
 -16  -9   0   78.01   14.98
 -16   9   0   38.58   11.57
 -16   9   0   35.12   10.31
   0 -10   0 4334.88  198.05
   0 -10   0 4567.97  197.81
   0  10   0 4613.69  199.47
   0  10   0 4436.68  198.86
  -1 -10   0   20.92    4.40
  -1 -10   0   16.85    4.70
   1 -10   0   19.51    4.51
   1 -10   0   20.16    4.20
   1 -10   0   23.37    4.44
   1  10   0   17.06    4.36
   1  10   0   16.64    6.03
  -1  10   0   12.57    4.11
  -1  10   0   28.11    5.09
   2 -10   0  963.98   45.88
  -2 -10   0 1060.62   49.52
  -2 -10   0  930.15   46.00
  -2  10   0  933.91   44.55
   2  10   0  928.76   46.56
   2  10   0  925.49   49.56
  -2  10   0  901.03   46.97
  -3 -10   0   10.65    3.70
  -3 -10   0   18.67    4.40
  -3  10   0   11.70    3.38
  -3  10   0    7.68    3.69
  -4 -10   0   26.65    5.32
  -4 -10   0   19.42    5.19
  -4  10   0   27.27    4.81
  -4  10   0   22.87    3.07
  -4  10   0   25.16    5.62
  -5 -10   0  161.51   12.60
  -5  10   0  151.43   12.88
  -5  10   0  153.23   11.68
  -6 -10   0    8.16    3.58
  -6  10   0    0.93    2.97
  -6  10   0    1.89    3.04
  -7 -10   0    1.02    3.94
  -7  10   0    7.57    3.68
  -7  10   0    2.02    3.10
  -8 -10   0  281.67   19.83
  -8  10   0  265.58   16.38
  -8  10   0  278.65   20.11
  -8  10   0  283.77   19.19
  -9 -10   0  128.57   11.24
  -9 -10   0  131.49   13.03
  -9  10   0  115.67   11.24
  -9  10   0  128.32   12.47
  -9  10   0  146.23   13.97
 -10 -10   0  477.04   30.40
 -10 -10   0  516.84   27.66
 -10  10   0  451.20   26.99
 -10  10   0  470.12   30.38
 -10  10   0  502.91   30.14
 -11 -10   0   26.62    7.66
 -11  10   0   31.46    8.13
 -11  10   0   38.36    7.73
 -11  10   0   30.95    7.65
 -12 -10   0   20.97    5.15
 -12 -10   0   13.85    6.93
 -12  10   0    2.16    4.79
 -12  10   0   13.36    6.23
 -13 -10   0   13.39    6.58
 -13 -10   0   -6.76    3.94
 -13  10   0   -5.30    4.53
 -13  10   0   -2.34    5.25
 -14 -10   0  176.68   14.21
 -14 -10   0  172.22   19.21
 -14  10   0  171.30   18.21
 -14  10   0  156.10   16.82
 -15 -10   0   18.62    6.68
 -15 -10   0   28.84    9.88
 -15  10   0   28.04    9.14
 -15  10   0   38.26    9.50
 -16 -10   0  190.63   21.62
 -16  10   0  182.04   18.96
 -16  10   0  203.21   20.47
   0 -11   0   11.66    3.71
   0 -11   0   14.71    3.65
   0  11   0    8.52    4.30
   0  11   0   12.87    3.92
  -1 -11   0 1690.54   80.19
  -1 -11   0 1699.74   78.97
   1 -11   0 1693.43   77.92
  -1  11   0 1658.36   79.98
   1  11   0 1783.39   80.22
   1  11   0 1699.38   81.75
  -1  11   0 1696.97   79.02
  -2 -11   0   30.41    5.57
   2 -11   0   27.39    4.31
   2 -11   0   31.19    5.59
  -2  11   0   21.08    4.50
   2  11   0   30.35    7.41
   2  11   0   31.83    5.86
  -2  11   0   37.00    6.52
   3 -11   0   89.14    8.57
  -3 -11   0   98.63    9.05
  -3  11   0   93.02    9.56
  -3  11   0   85.79    6.81
  -4 -11   0   64.34    7.69
  -4  11   0   64.61    8.42
  -4  11   0   80.08    5.40
  -4  11   0   57.89    6.99
  -5 -11   0   -0.16    3.05
  -5  11   0    2.92    2.75
  -5  11   0   -1.03    2.91
  -6 -11   0   19.67    5.54
  -6  11   0   16.11    5.36
  -6  11   0   15.80    4.64
  -7 -11   0  161.98   14.05
  -7  11   0  157.08   14.17
  -7  11   0  155.62    9.55
  -7  11   0  156.04   13.06
  -8 -11   0   50.50    9.18
  -8  11   0   68.63    9.66
  -8  11   0   70.99    6.64
  -8  11   0   46.38    8.56
  -9 -11   0 1102.69   54.97
  -9  11   0  953.54   52.75
  -9  11   0 1035.22   54.75
  -9  11   0 1027.15   48.75
 -10 -11   0   87.98    9.91
 -10 -11   0   99.70   11.88
 -10  11   0   90.53    9.28
 -10  11   0   96.80   11.31
 -10  11   0   72.51   12.00
 -11 -11   0  261.37   17.33
 -11 -11   0  244.44   20.27
 -11  11   0  213.53   19.40
 -11  11   0  235.00   19.26
 -11  11   0  215.45   16.38
 -12 -11   0   17.67    6.87
 -12 -11   0   21.80    5.97
 -12  11   0   17.82    7.63
 -12  11   0   17.53    7.18
 -12  11   0   14.20    8.81
 -13 -11   0   54.46   12.06
 -13 -11   0   58.89    8.53
 -13  11   0   61.73   11.37
 -13  11   0   57.71   11.49
 -14 -11   0   -5.39    6.02
 -14 -11   0    1.11    4.34
 -14  11   0   -9.13    5.40
 -14  11   0   10.19    6.40
 -15 -11   0  216.16   16.15
 -15 -11   0  176.69   20.37
 -15  11   0  191.34   19.62
 -15  11   0  199.67   20.64
 -16 -11   0   22.76   10.10
 -16 -11   0   -6.11    4.93
 -16  11   0    3.56    8.52
 -16  11   0    2.87    7.26
   0 -12   0 3450.95  157.60
   0 -12   0 3692.56  158.50
   0  12   0 3664.96  159.51
   0  12   0 3317.92  159.23
  -1 -12   0   31.24    6.04
   1 -12   0   38.75    5.80
   1 -12   0   43.04    5.99
  -1 -12   0   52.29    7.28
  -1  12   0   49.91    7.69
   1  12   0   46.95    7.64
   1  12   0   28.49    7.75
  -1  12   0   33.77    6.48
  -2 -12   0  597.41   31.48
   2 -12   0  629.46   31.38
   2 -12   0  581.69   29.32
  -2  12   0  537.58   32.13
   2  12   0  591.56   32.15
  -2  12   0  581.93   30.32
  -3 -12   0   74.13    8.29
   3 -12   0   81.69    8.40
  -3  12   0   83.07    9.26
  -3  12   0   89.21    7.27
  -4 -12   0  105.53   10.10
  -4  12   0   98.60    9.39
  -4  12   0  111.94    7.34
  -4  12   0  109.64   10.89
  -5 -12   0   30.58    6.77
  -5  12   0   25.27    6.71
  -5  12   0   26.67    6.12
  -6 -12   0  287.32   20.06
  -6  12   0  310.23   21.27
  -6  12   0  291.41   19.12
  -7 -12   0   -0.05    3.73
  -7  12   0   -3.65    3.68
  -7  12   0    5.70    3.82
  -8 -12   0  523.07   34.54
  -8  12   0  666.40   36.98
  -8  12   0  656.19   35.17
  -9 -12   0  165.21   16.20
  -9  12   0  221.63   16.81
  -9  12   0  194.76   17.59
 -10 -12   0  775.85   42.29
 -10 -12   0  810.14   38.97
 -10  12   0  672.82   41.45
 -10  12   0  665.12   40.05
 -10  12   0  651.05   34.42
 -11 -12   0   52.31    8.24
 -11 -12   0   31.55    8.74
 -11  12   0   39.23    9.73
 -11  12   0   46.01   10.44
 -11  12   0   37.97    7.00
 -12 -12   0    5.23    7.79
 -12 -12   0   16.74    5.55
 -12  12   0   10.41    6.54
 -12  12   0   28.50    7.75
 -12  12   0   17.42    7.72
 -13 -12   0   -7.13    4.64
 -13 -12   0   15.51    7.23
 -13  12   0   16.78    9.49
 -13  12   0    1.92    6.32
 -13  12   0    7.09    6.83
 -14 -12   0   70.06   10.13
 -14 -12   0   80.06   14.43
 -14  12   0   83.40   14.91
 -14  12   0   80.81   14.08
 -15 -12   0    8.04    8.14
 -15  12   0   -7.07    6.08
 -15  12   0    5.50    6.79
 -16 -12   0  138.92   18.70
 -16  12   0   87.17   15.29
 -16  12   0   95.20   16.52
   0 -13   0   47.77    7.25
   0 -13   0   60.95    7.53
   0  13   0   68.63    9.92
   1 -13   0  883.43   44.63
   1 -13   0  882.94   44.03
   1  13   0  878.46   47.83
   1  13   0  894.87   46.09
  -1  13   0  820.26   44.98
  -1  13   0 1007.62   47.27
  -2 -13   0   20.34    5.06
   2 -13   0   15.70    4.57
   2 -13   0   18.02    4.00
  -2  13   0   20.87    5.16
  -2  13   0    8.36    4.67
   2  13   0   15.99    5.01
  -3 -13   0   13.99    4.98
   3 -13   0   11.04    4.26
  -3  13   0   16.72    4.24
  -3  13   0   16.60    5.27
  -4 -13   0   66.91    8.34
   4 -13   0   65.45    8.35
  -4  13   0   87.99   10.10
  -4  13   0   80.74    6.63
  -5 -13   0  292.24   19.10
  -5  13   0  277.51   18.32
  -5  13   0  239.99   19.26
  -6 -13   0   14.86    5.59
  -6  13   0    9.45    5.17
  -6  13   0   10.14    4.52
  -7 -13   0  526.17   31.06
  -7  13   0  468.39   29.26
  -7  13   0  538.55   32.39
  -8 -13   0  127.73   13.23
  -8  13   0  122.04   13.85
  -8  13   0  115.62   12.35
  -9 -13   0 1300.75   67.18
  -9  13   0 1300.83   65.81
  -9  13   0 1307.72   67.82
 -10 -13   0  129.29   14.62
 -10  13   0  132.66   14.93
 -10  13   0  127.03   13.57
 -11 -13   0  296.76   20.36
 -11 -13   0  303.44   23.87
 -11  13   0  288.50   23.39
 -11  13   0  300.05   22.80
 -12 -13   0   26.58    8.17
 -12 -13   0   16.59    6.34
 -12  13   0   38.67    9.50
 -12  13   0   27.55    9.16
 -13 -13   0   18.15    8.22
 -13 -13   0   18.77    6.16
 -13  13   0    9.65    6.55
 -13  13   0   14.77    7.69
 -14 -13   0   20.37    9.05
 -14 -13   0   14.52    6.14
 -14  13   0   16.59    8.30
 -15 -13   0   85.64   15.47
 -15  13   0   64.91   13.52
 -15  13   0   70.25   14.32
   0 -14   0  952.52   46.75
   0 -14   0  947.24   47.24
   0  14   0  863.53   47.74
   0  14   0  924.16   48.62
  -1 -14   0   -3.80    3.10
   1 -14   0   -1.36    2.55
   1 -14   0   -0.76    2.99
   1  14   0    0.28    3.13
  -1  14   0    5.62    4.23
  -1  14   0    3.20    3.29
   2 -14   0    9.22    3.94
   2 -14   0   16.61    4.08
  -2 -14   0   13.96    4.71
  -2  14   0   14.77    5.26
  -2  14   0   13.86    4.72
   2  14   0   14.80    5.12
  -3 -14   0   22.71    5.75
   3 -14   0   21.82    5.67
  -3  14   0   33.51    7.04
   4 -14   0  205.68   15.09
  -4 -14   0  195.13   15.30
  -4  14   0  205.80   16.88
  -5 -14   0   92.32   10.50
  -5  14   0  110.25   12.31
  -6 -14   0  329.36   21.86
  -6  14   0  293.11   20.47
  -6  14   0  313.26   22.94
  -7 -14   0   11.53    5.68
  -7  14   0    3.44    4.15
  -7  14   0    4.18    5.26
  -8 -14   0  903.10   48.26
  -8  14   0  876.05   46.72
  -8  14   0  835.46   48.78
  -9 -14   0  204.90   19.02
  -9  14   0  239.14   18.68
  -9  14   0  245.80   20.79
 -10 -14   0  826.12   46.82
 -10  14   0  811.71   45.11
 -10  14   0  765.63   46.55
 -11 -14   0   65.46    9.96
 -11 -14   0   58.62   12.21
 -11  14   0   42.53   10.78
 -11  14   0   32.97    9.31
 -12 -14   0   53.60    9.46
 -12 -14   0   36.19   10.02
 -12  14   0   43.25   10.20
 -12  14   0   48.79   11.20
 -13 -14   0   55.01   13.01
 -13 -14   0   44.28    8.55
 -13  14   0   40.06   10.14
 -13  14   0   47.11   11.53
 -14 -14   0   36.55   10.20
 -14 -14   0   17.00    7.60
 -14  14   0   16.17    8.60
 -14  14   0   24.87    9.59
 -15 -14   0    2.88    5.21
 -15 -14   0    7.21    8.99
 -15  14   0   11.32    8.32
 -15  14   0   12.40    8.82
   0 -15   0   17.41    5.08
   0  15   0   14.88    5.23
   1 -15   0  267.14   17.61
   1 -15   0  267.79   18.26
  -1 -15   0  249.80   17.88
  -1  15   0  258.56   19.46
   1  15   0  280.30   19.71
  -2 -15   0    0.86    3.62
   2 -15   0    4.64    2.90
   2 -15   0    6.41    3.49
   2  15   0    4.35    4.19
  -3 -15   0   12.10    4.91
   3 -15   0   14.68    4.70
  -3  15   0   12.87    5.40
  -4 -15   0   87.66   10.03
  -4  15   0   79.26   10.92
  -5 -15   0  207.55   17.15
   5 -15   0  235.73   17.43
  -5  15   0  243.22   19.46
  -6 -15   0   46.00    8.68
  -6  15   0   53.93   10.38
  -6  15   0   39.75    8.21
  -7 -15   0  306.81   21.79
  -7  15   0  254.75   21.92
  -7  15   0  295.46   20.54
  -8 -15   0   51.45    9.82
  -8  15   0   59.63   10.31
  -8  15   0   54.46   11.41
  -9 -15   0  734.24   42.27
  -9  15   0  731.50   40.85
  -9  15   0  664.95   42.67
 -10 -15   0   65.80   12.51
 -10  15   0   60.25   10.54
 -10  15   0   41.77   10.66
 -11 -15   0  240.29   18.30
 -11 -15   0  190.46   20.10
 -11  15   0  224.30   21.03
 -11  15   0  210.96   18.87
 -12 -15   0   41.59    8.58
 -12 -15   0   34.94    9.96
 -12  15   0   61.33   11.54
 -12  15   0   43.10   10.69
 -13 -15   0   10.75    5.73
 -13  15   0   10.13    6.73
 -13  15   0    5.44    6.10
 -14 -15   0   38.43    7.54
 -14 -15   0   13.98    9.58
 -14  15   0   24.22   10.32
 -14  15   0   23.75   10.18
   0 -16   0  919.78   48.16
   0  16   0  950.68   50.49
   1 -16   0    5.30    4.24
  -1 -16   0   -1.45    3.82
   1 -16   0    1.09    3.97
   1  16   0    1.43    3.91
  -1  16   0    8.18    4.88
  -2 -16   0  269.78   18.81
   2 -16   0  250.92   17.72
   2  16   0  221.39   18.57
  -2  16   0  247.49   19.37
   3 -16   0   53.04    8.54
  -3 -16   0   39.56    8.40
  -3  16   0   35.04    8.20
   4 -16   0   43.74    7.75
  -4 -16   0   30.97    7.43
  -4  16   0   29.05    7.60
   5 -16   0   96.75   10.73
  -5 -16   0  111.14   12.02
  -5  16   0  105.13   12.97
   6 -16   0   80.29   10.28
  -6 -16   0   52.10    9.83
  -6  16   0   74.33   12.44
  -7 -16   0    3.44    4.79
  -7  16   0    1.82    5.43
  -7  16   0    1.34    4.50
  -8 -16   0  159.99   15.86
  -8  16   0  166.23   17.80
  -8  16   0  168.44   15.29
  -9 -16   0   39.24    9.63
  -9  16   0   62.35   12.35
  -9  16   0   44.86    9.15
 -10 -16   0  284.70   24.34
 -10  16   0  348.93   26.92
 -10  16   0  352.40   24.86
 -11  16   0    5.46    6.19
 -11  16   0   10.09    7.08
 -12 -16   0   11.70    8.08
 -12 -16   0    7.75    6.71
 -12  16   0    4.79    6.50
 -12  16   0    9.83    7.83
 -13 -16   0   25.44   10.15
 -13 -16   0    8.41    7.15
 -13  16   0    8.94    8.17
 -13  16   0   27.09    8.66
 -14 -16   0   48.76   12.79
 -14 -16   0   42.61    8.24
 -14  16   0   51.06   11.69
 -14  16   0   33.78   11.77
   0 -17   0    3.74    4.53
   0  17   0    0.91    4.68
   1 -17   0  822.79   43.03
  -1 -17   0  760.69   42.74
  -1  17   0  773.06   44.84
   1  17   0  845.30   45.24
  -2 -17   0    2.59    4.76
   2 -17   0    0.13    3.98
  -2  17   0    2.17    4.21
   2  17   0    3.38    4.97
  -3 -17   0   12.40    5.60
   3 -17   0   18.41    5.95
  -3  17   0    9.43    5.78
  -4 -17   0  183.05   16.00
   4 -17   0  197.07   15.95
  -4  17   0  204.37   18.51
   5 -17   0   -4.28    3.86
  -5 -17   0    2.60    4.66
  -5  17   0   -3.25    4.26
  -6 -17   0   88.34   11.53
   6 -17   0   86.91   11.25
  -6  17   0  103.74   13.37
  -7 -17   0   28.03    7.92
  -7  17   0   15.46    7.31
  -8 -17   0   22.99    7.48
  -8  17   0    1.48    6.15
  -8  17   0   12.86    5.82
  -9 -17   0  265.62   21.93
  -9  17   0  242.46   20.11
  -9  17   0  240.65   22.64
 -10 -17   0    3.95    7.10
 -10  17   0   21.36    9.04
 -10  17   0   22.32    7.88
 -11 -17   0   23.44    8.58
 -11  17   0   22.68    7.55
 -11  17   0   25.25    9.65
 -12 -17   0    5.71    6.27
 -12 -17   0   13.08    7.61
 -12  17   0   29.24    9.51
 -12  17   0    5.55    7.10
 -13 -17   0   25.86    8.10
 -13 -17   0   15.01    8.39
 -13  17   0   12.42    9.43
 -13  17   0   38.12    9.44
 -14 -17   0   11.35    9.16
 -14  17   0   32.39   10.46
 -14  17   0   10.44    8.91
   0 -18   0  741.10   40.21
   0  18   0  668.87   41.02
  -1 -18   0   -1.42    5.23
   1 -18   0    5.16    4.24
  -1  18   0   -0.11    4.38
   1  18   0   -0.83    4.47
   2 -18   0  220.91   17.32
  -2 -18   0  232.21   18.28
  -2  18   0  200.99   18.78
   2  18   0  203.11   18.56
  -3 -18   0   91.40   11.86
   3 -18   0  100.84   11.66
  -3  18   0   93.98   12.53
   4 -18   0   28.93    7.31
  -4 -18   0   25.87    7.69
  -4  18   0   25.45    8.42
  -5 -18   0  174.12   16.29
   5 -18   0  153.90   14.93
  -5  18   0  153.00   17.13
   6 -18   0    5.10    5.12
  -6 -18   0    5.54    5.34
  -6  18   0    2.49    5.53
  -7 -18   0   18.15    7.77
   7 -18   0    9.09    6.13
  -7  18   0   14.12    7.33
  -8 -18   0   59.22   11.54
  -8  18   0   73.87   13.66
  -9 -18   0   50.15   11.15
  -9  18   0   85.45   11.44
  -9  18   0   78.77   14.28
 -10 -18   0   64.05   12.69
 -10  18   0   69.95   13.91
 -10  18   0   84.24   12.74
 -11 -18   0   10.20    7.58
 -11  18   0    3.41    6.79
 -11  18   0    0.68    6.96
 -12 -18   0   12.12    6.92
 -12  18   0   -3.06    6.98
 -13 -18   0   27.48    8.29
 -13 -18   0    4.63    8.73
 -13  18   0    3.15    8.38
 -13  18   0   18.88    9.97
   0 -19   0    0.64    5.82
   0  19   0   10.26    5.90
  -1 -19   0  643.17   37.66
   1 -19   0  716.48   38.42
  -1  19   0  645.32   40.07
   1  19   0  609.30   38.96
  -2 -19   0    6.24    5.37
   2 -19   0    8.14    5.30
  -2  19   0    8.60    6.63
   2  19   0   14.96    7.02
  -3 -19   0   57.68   10.65
   3 -19   0   71.07   11.13
  -3  19   0   61.85   11.90
   4 -19   0  253.64   20.36
  -4 -19   0  266.63   21.19
  -4  19   0  295.73   23.34
  -5 -19   0   -3.34    4.64
   5 -19   0    1.34    4.55
  -5  19   0    9.72    6.19
  -6 -19   0   99.31   13.43
   6 -19   0  112.52   12.91
  -6  19   0   83.54   14.83
  -7 -19   0   34.99    9.04
   7 -19   0   36.22    9.14
  -7  19   0   38.40   10.13
  -8 -19   0    8.98    7.36
   8 -19   0    6.36    6.81
  -8  19   0   19.23    9.34
  -9 -19   0   98.32   16.16
  -9  19   0  113.23   15.58
 -10 -19   0   20.44    8.61
 -10  19   0   24.86    9.64
 -11 -19   0    2.75    9.04
 -11  19   0    7.11    7.48
 -11  19   0   13.77    8.46
 -12 -19   0    6.27    8.68
 -12 -19   0   21.33    8.29
 -12  19   0   -1.27    8.19
 -12  19   0   11.78    8.64
 -13 -19   0   58.25   11.08
   0 -20   0  724.07   41.64
   0  20   0  722.13   43.52
  -1 -20   0   -1.52    5.05
   1 -20   0   -7.57    5.08
   1  20   0    5.93    5.89
  -1  20   0   -4.97    5.57
   2 -20   0  174.18   15.77
  -2 -20   0  175.78   16.56
  -2  20   0  172.59   17.91
   2  20   0  142.15   16.85
  -3 -20   0   78.03   12.33
   3 -20   0   73.76   11.83
  -3  20   0   66.88   12.44
  -4 -20   0    3.89    6.30
   4 -20   0    2.98    5.53
  -4  20   0    1.53    6.03
  -5 -20   0  244.13   20.87
   5 -20   0  265.53   20.62
  -5  20   0  268.32   23.45
   6 -20   0   31.23    9.02
  -6 -20   0   30.25    9.26
  -6  20   0   27.18    8.86
  -7 -20   0   11.38    7.13
   7 -20   0    8.38    6.71
  -7  20   0   18.08    8.11
  -8 -20   0   54.63   11.53
   8 -20   0   46.23   10.69
  -8  20   0   57.85   12.72
  -9 -20   0   34.78   10.71
   9 -20   0   15.46    9.97
  -9  20   0   24.60   10.27
 -10 -20   0   57.50   13.18
  10 -20   0   79.01   13.33
 -10  20   0   58.77   13.87
 -11 -20   0   16.71    9.04
 -11  20   0    6.00    8.39
 -12 -20   0    9.73    7.27
 -12  20   0    4.01    8.18
 -12  20   0    9.17    9.00
   0 -21   0   -3.99    4.68
   0  21   0    5.87    6.35
  -1 -21   0  184.92   17.75
   1 -21   0  220.27   18.41
   1  21   0  177.30   18.89
  -1  21   0  192.81   19.16
   2 -21   0    0.78    5.71
  -2 -21   0   15.23    7.41
  -2  21   0    8.04    6.51
   3 -21   0    3.88    6.10
  -3 -21   0   17.26    7.37
  -3  21   0    9.85    6.28
  -4 -21   0  142.16   15.42
   4 -21   0  133.17   14.72
  -4  21   0  161.18   18.29
  -5 -21   0   28.79    9.47
   5 -21   0   20.15    8.87
  -5  21   0   26.45    9.34
  -6 -21   0  120.61   14.88
   6 -21   0  124.57   14.31
  -6  21   0  140.50   17.47
  -7 -21   0   80.52   13.44
   7 -21   0   95.98   12.85
  -7  21   0   55.47   12.78
  -8 -21   0   -3.50    6.22
   8 -21   0    1.96    6.26
  -8  21   0   15.91    9.24
  -9 -21   0   94.15   16.05
  -9  21   0  104.96   17.47
  10 -21   0   27.26   10.36
 -10 -21   0   11.35    8.73
 -10  21   0   19.33   10.14
  11 -21   0   18.23    9.66
 -11 -21   0   25.53    9.46
 -11  21   0   19.12    9.75
   0 -22   0   58.69   11.15
   0  22   0   50.88   11.97
  -1 -22   0   10.56    6.69
   1 -22   0    3.92    6.40
   1  22   0   -3.55    5.54
  -1  22   0    5.41    6.50
   2 -22   0    5.07    6.17
  -2 -22   0    0.25    6.00
  -2  22   0   19.79    7.07
  -3 -22   0   83.58   13.35
   3 -22   0   69.74   11.72
  -3  22   0   67.49   12.88
   4 -22   0   16.01    7.07
  -4 -22   0   13.82    7.83
  -4  22   0   22.81    8.62
  -5 -22   0  198.66   19.21
   5 -22   0  213.22   18.89
  -5  22   0  185.10   20.83
  -6 -22   0   38.65    9.80
   6 -22   0   61.04   11.26
  -6  22   0   49.27   12.27
   7 -22   0   -7.28    6.25
  -7 -22   0    8.76    7.17
  -7  22   0    7.77    8.44
  -8 -22   0   54.59   13.20
  -8  22   0   64.75   14.01
   9 -22   0   60.50   12.63
  -9 -22   0   63.99   13.17
  -9  22   0   46.39   12.92
 -10 -22   0   90.13   15.90
  10 -22   0  103.75   15.76
 -10  22   0   82.59   15.65
   0 -23   0    7.51    7.37
   0  23   0    8.87    7.92
   1 -23   0   22.17    8.40
  -1 -23   0   29.85    8.82
   1  23   0   37.18   10.85
  -1  23   0   30.81    9.81
   2 -23   0   14.93    7.01
  -2 -23   0    1.59    6.72
  -2  23   0   14.14    7.84
  -3 -23   0    4.08    6.61
   3 -23   0   19.32    7.97
  -3  23   0   17.04    8.44
   4 -23   0  172.93   17.73
  -4 -23   0  171.85   17.79
  -4  23   0  183.07   20.53
   5 -23   0   51.83   10.27
  -5 -23   0   35.71   10.34
  -5  23   0   39.43   10.92
   6 -23   0   65.97   11.89
  -6 -23   0   54.76   12.47
  -6  23   0   76.98   15.12
   7 -23   0   93.17   14.77
  -7 -23   0   80.97   14.77
  -7  23   0  125.14   17.76
   8 -23   0    4.98    8.40
  -8 -23   0    7.95    7.59
  -8  23   0   10.90    8.60
  -9 -23   0   81.73   14.72
   9 -23   0  115.47   16.32
  -9  23   0  108.06   18.32
   0 -24   0   39.05   10.17
   0  24   0   55.12   13.09
  -1 -24   0   -3.87    6.33
   1 -24   0    1.37    6.02
  -1  24   0   10.58    7.28
   1  24   0    5.86    8.08
   2 -24   0    6.02    7.09
  -2 -24   0    7.33    7.14
  -2  24   0    5.65    7.14
   3 -24   0   71.45   12.42
  -3 -24   0   53.74   11.88
  -3  24   0   55.25   13.14
   4 -24   0   12.12    7.77
  -4 -24   0   11.09    7.79
  -4  24   0   32.86   11.14
  -5 -24   0  147.78   17.94
   5 -24   0  141.63   16.63
  -5  24   0  149.28   20.52
  -6 -24   0   64.71   13.21
   6 -24   0   54.82   12.34
  -6  24   0   71.10   14.68
   7 -24   0   38.54   10.70
  -7 -24   0   10.53    8.15
  -7  24   0   14.23    9.07
  -8 -24   0   66.49   13.19
   8 -24   0   39.21   11.47
  -8  24   0   45.59   13.28
   0 -25   0   34.79    9.76
   0  25   0   20.26    9.54
   1 -25   0   25.43    8.46
  -1  25   0   23.64   10.67
  -2 -25   0    5.75    7.09
  -2  25   0   14.53    8.91
   3 -25   0    4.81    6.77
  -3 -25   0   18.47    8.16
  -3  25   0    6.29    7.92
   4 -25   0  168.40   17.96
  -4 -25   0  156.35   18.89
  -5 -25   0   12.33    8.72
  -5  25   0   16.05    9.66
  -6 -25   0   73.46   14.14
   6 -25   0   91.61   14.77
  -6  25   0   96.16   17.28
   7 -25   0   17.09   10.45
  -7 -25   0   28.61   10.79
  -7  25   0   37.77   12.46
   0 -26   0   59.60   13.27
   0  26   0   63.80   14.38
  -1 -26   0   12.46    8.29
  -1  26   0    6.91    8.20
   2 -26   0   10.52    8.24
  -2 -26   0   17.94    8.03
  -2  26   0   -4.99    8.06
   3 -26   0   83.59   14.45
  -3 -26   0   69.23   14.08
  -3  26   0   73.60   15.36
  -4 -26   0   -4.15    8.24
   4 -26   0  -13.98    8.27
  -4  26   0    8.55    9.12
  -5 -26   0  162.47   19.26
   5 -26   0  190.27   19.80
  -5  26   0  166.84   22.98
   6 -26   0    1.56    8.15
  -6 -26   0    5.02    8.17
  -6  26   0   -6.40    8.90
   0 -27   0   14.88    8.52
   0  27   0    9.55   10.02
  -1 -27   0   28.16    9.57
   1 -27   0   46.29   11.45
  -1  27   0   14.43   11.29
  -2 -27   0   41.62   10.93
   2 -27   0   27.54   10.08
  -2  27   0   15.12   10.46
  -3 -27   0   22.78    9.94
   3 -27   0   11.62    9.34
  -3  27   0   12.01   11.15
  -4 -27   0  133.88   18.49
   4 -27   0  178.89   20.62
  -4  27   0  170.74   22.10
 -17   0   1    5.60    6.21
 -17   0   1   -3.93    6.01
 -16   0   1    3.38    5.21
 -16   0   1    2.49    5.34
 -15   0   1    0.85    4.62
 -15   0   1    7.67    6.47
 -14   0   1    2.89    3.95
 -14   0   1    6.40    5.93
 -13   0   1    9.23    4.93
 -13   0   1   11.68    4.10
 -12   0   1   -2.40    3.09
 -12   0   1   -4.50    3.95
 -11   0   1    0.79    2.82
 -11   0   1    3.86    3.44
 -10   0   1   -6.08    2.23
 -10   0   1    4.73    2.91
  -9   0   1    3.15    2.38
  -9   0   1    6.12    3.95
   8   0  -1   -4.01    2.61
  -8   0   1   -2.24    1.70
  -7   0   1    4.38    2.43
   7   0  -1    3.71    1.97
  -6   0   1   -0.05    1.52
  -6   0   1   -0.14    2.05
   6   0  -1   -1.74    1.64
   6   0  -1    0.27    1.67
   5   0  -1    1.70    1.52
  -5   0   1   -2.44    1.33
  -5   0   1    0.32    1.57
   5   0  -1    1.99    1.49
   4   0  -1    0.36    1.09
   4   0  -1   -2.04    1.07
  -4   0   1   -0.35    1.01
  -4   0   1    0.08    1.29
  -3   0   1   -0.63    1.03
   3   0  -1    0.45    0.91
   3   0  -1    0.36    0.94
  -3   0   1    0.67    1.00
  -2   0   1   -0.05    0.70
   2   0  -1   -0.29    0.58
  -2   0   1    0.46    0.72
   2   0  -1   -0.10    0.69
  -1   0  -1    0.50    0.56
   1   0   1    0.32    0.59
  -2   0  -1   -0.15    1.21
   2   0   1   -0.19    0.76
   2   0   1    1.96    2.19
   2   0   1   -0.06    0.59
  -2   0  -1   -0.09    0.96
  -2   0  -1    0.17    0.64
   3   0   1    0.31    0.79
  -3   0  -1   -0.57    1.10
  -3   0  -1   -1.18    1.97
  -3   0  -1    1.38    0.91
   3   0   1   -1.08    1.04
  -4   0  -1    1.15    1.43
  -4   0  -1    1.22    2.61
  -4   0  -1   -1.09    0.83
   4   0   1   -0.35    1.02
   4   0   1   -1.03    1.46
  -5   0  -1    1.24    1.26
  -5   0  -1   -0.67    2.55
   5   0   1   -0.09    1.51
  -5   0  -1    1.94    1.77
   5   0   1   -0.23    1.11
  -6   0  -1    0.58    3.32
  -6   0  -1    0.62    1.20
  -6   0  -1   -2.33    1.81
   6   0   1    1.31    1.71
  -7   0  -1    3.68    1.71
   7   0   1    6.36    2.19
  -8   0  -1    3.90    2.11
  -8   0  -1   -1.96    2.30
   8   0   1   -2.57    2.30
  -9   0  -1    1.46    2.97
  -9   0  -1   -1.36    2.09
 -10   0  -1    1.68    3.21
 -10   0  -1    0.12    2.10
 -11   0  -1    0.04    2.57
 -11   0  -1   -4.46    3.17
 -12   0  -1    4.70    4.95
 -12   0  -1    6.05    3.75
 -13   0  -1   -4.66    3.37
 -13   0  -1    1.68    5.68
 -14   0  -1   -2.01    4.85
 -14   0  -1    0.21    3.80
 -15   0  -1    3.60    4.52
 -16   0  -1   -0.23    6.81
 -16   0  -1   -0.22    4.82
 -17   0  -1   -0.20    6.92
 -17   0  -1   -2.12    4.69
 -17  -1   1    3.65    7.47
 -17  -1   1    9.29    6.26
 -17   1   1   -2.39    5.33
 -17   1   1    7.97    7.80
 -16  -1   1    0.49    6.29
 -16  -1   1    5.81    5.55
 -16   1   1   -4.28    6.25
 -16   1   1    7.33    6.30
 -15  -1   1   12.16    7.92
 -15  -1   1    6.59    5.58
 -15   1   1    8.86    5.76
 -15   1   1   16.84    7.70
 -14  -1   1    2.69    5.29
 -14  -1   1   -3.58    3.81
 -14   1   1   -0.95    4.09
 -13  -1   1   -5.86    3.13
 -13  -1   1    7.61    5.43
 -13   1   1   -6.13    3.58
 -13   1   1   -0.29    5.21
 -12  -1   1   40.87    7.50
 -12  -1   1   39.76    8.50
 -12   1   1   27.36    7.35
 -12   1   1   29.34    6.56
 -11  -1   1   21.65    5.34
 -11  -1   1   18.58    6.02
 -11   1   1   16.91    5.40
 -11   1   1   18.46    5.18
 -10  -1   1    1.90    3.75
 -10   1   1   -1.10    2.65
  -9  -1   1    0.92    2.72
  -9  -1   1    5.17    3.74
  -9   1   1    6.79    3.60
  -9   1   1    9.60    3.84
  -8  -1   1    7.36    3.34
  -8  -1   1    5.06    2.47
   8   1  -1   10.23    3.53
  -8   1   1    8.13    3.50
  -8   1   1   11.21    3.44
  -7  -1   1    9.07    2.65
   7  -1  -1    3.80    2.44
  -7  -1   1    7.53    3.25
   7   1  -1    7.24    2.61
  -7   1   1    4.19    2.64
  -7   1   1    0.63    2.23
   6  -1  -1    1.35    1.84
   6  -1  -1   -0.88    1.67
  -6  -1   1    7.76    2.84
  -6  -1   1   -0.15    1.74
   6   1  -1    2.64    2.04
   6   1  -1    0.51    2.04
  -6   1   1    3.29    2.03
  -6   1   1    3.80    2.18
   5  -1  -1    7.57    2.53
  -5  -1   1    7.01    2.28
   5  -1  -1    3.14    2.07
  -5   1   1    7.66    2.52
   5   1  -1    7.16    2.63
   5   1  -1    7.15    2.25
  -5   1   1   10.13    2.50
  -4  -1   1   18.92    3.25
   4  -1  -1   18.91    2.98
   4  -1  -1   19.07    3.08
  -4  -1   1   20.99    3.27
  -4   1   1   13.23    2.92
   4   1  -1   21.19    3.33
   4   1  -1   17.19    2.99
  -4   1   1   22.11    3.03
   3  -1  -1   30.49    2.93
   3  -1  -1   33.57    3.22
  -3  -1   1   34.12    3.21
  -3  -1   1   30.56    3.21
   3   1  -1   29.60    3.08
  -3   1   1   31.77    3.24
  -3   1   1   27.33    2.94
   3   1  -1   33.09    3.13
   2  -1  -1   26.01    2.20
  -2  -1   1   28.03    2.43
  -2  -1   1   28.15    2.53
   2  -1  -1   22.76    2.40
   2   1  -1   25.64    2.37
  -2   1   1   23.23    2.17
  -2   1   1   27.82    2.59
  -1  -1   1    6.51    1.12
  -1   1   1    4.78    1.13
  -1   1   1    5.42    0.73
  -1  -1  -1    1.07    0.65
   1  -1   1    0.73    0.47
   1   1   1    0.36    0.84
  -1   1  -1    0.52    0.66
   1   1   1    1.29    0.64
  -1   1  -1   -0.19    0.42
   2  -1   1   15.43    2.12
  -2  -1  -1   16.63    3.05
   2  -1   1   13.45    1.75
  -2  -1  -1   15.63    1.47
  -2  -1  -1   17.13    2.19
   2  -1   1   23.36    3.58
   2   1   1   16.12    2.04
   2   1   1   20.03    3.78
  -2   1  -1   18.36    2.02
  -2   1  -1   18.27    2.57
  -2   1  -1   16.96    2.22
   3  -1   1    0.73    0.92
  -3  -1  -1    1.15    2.19
  -3  -1  -1    0.77    0.90
  -3  -1  -1    0.74    1.50
   3  -1   1    2.77    1.52
   3   1   1    3.73    3.76
   3   1   1    0.76    1.31
   3   1   1    2.98    1.07
  -3   1  -1   -0.56    1.85
  -3   1  -1   -1.13    0.93
  -3   1  -1    0.86    1.26
   4  -1   1    4.21    1.84
  -4  -1  -1    1.55    1.13
   4  -1   1    2.36    1.30
  -4  -1  -1    0.43    1.39
  -4  -1  -1    3.78    3.11
   4   1   1   -0.48    1.36
  -4   1  -1    3.63    2.68
  -4   1  -1    4.96    1.55
   4   1   1    1.98    1.34
  -4   1  -1    2.24    1.54
   5  -1   1   -0.46    1.32
  -5  -1  -1    1.66    1.59
  -5  -1  -1    0.60    1.23
   5  -1   1   -1.52    1.56
  -5  -1  -1    1.60    3.07
  -5   1  -1   -1.05    1.22
   5   1   1    0.64    1.56
  -5   1  -1    5.48    3.06
  -5   1  -1    0.16    1.47
   5   1   1   -1.02    1.48
   6  -1   1   12.71    3.28
  -6  -1  -1   13.04    2.66
  -6  -1  -1    4.91    5.08
  -6  -1  -1   12.25    3.42
  -6   1  -1   14.70    3.21
   6   1   1   17.90    3.30
  -6   1  -1    5.74    2.97
  -6   1  -1   13.20    5.13
  -7  -1  -1   14.15    4.05
  -7  -1  -1   15.50    3.41
   7  -1   1   11.86    3.28
  -7   1  -1   23.60    6.03
  -7   1  -1   17.70    3.86
  -7   1  -1   16.84    4.18
   7   1   1   24.77    4.13
   8  -1   1    2.22    2.78
  -8  -1  -1    3.31    2.84
  -8  -1  -1    5.99    2.55
  -8   1  -1    6.55    2.81
  -8   1  -1    3.80    3.99
   8   1   1    6.98    3.18
  -9  -1  -1   11.54    4.97
  -9  -1  -1   24.05    4.55
   9   1   1   20.97    4.93
  -9   1  -1   17.37    5.61
  -9   1  -1   24.01    4.84
 -10  -1  -1   60.90    8.26
 -10  -1  -1   49.40    6.52
 -10   1  -1   61.79    7.18
 -10   1  -1   66.16   10.75
 -11  -1  -1    8.00    4.20
 -11  -1  -1    4.88    5.32
 -11   1  -1   18.04    4.96
 -11   1  -1   10.09    5.45
 -12  -1  -1   31.21    8.10
 -12  -1  -1   36.74    6.87
 -12   1  -1   15.15    6.74
 -12   1  -1   30.77    6.23
 -13  -1  -1    0.68    3.30
 -13   1  -1    6.69    4.12
 -13   1  -1   -1.29    4.79
 -14  -1  -1    5.24    6.25
 -14  -1  -1   13.47    5.13
 -14   1  -1    4.44    6.29
 -15  -1  -1   -3.78    3.87
 -15  -1  -1    5.23    7.62
 -15   1  -1    9.89    7.51
 -15   1  -1    0.38    4.36
 -16  -1  -1    1.01    5.08
 -16  -1  -1    7.09    6.51
 -16   1  -1    5.35    7.52
 -16   1  -1    5.39    5.19
 -17  -1  -1    6.75    6.01
 -17  -1  -1   -6.03    7.21
 -17   1  -1    9.56    6.14
 -17   1  -1    0.98    7.47
 -17  -2   1   -3.18    5.90
 -17  -2   1   -1.38    6.38
 -17   2   1    5.16    7.19
 -17   2   1    5.66    5.67
 -16  -2   1    9.71    5.55
 -16  -2   1   16.12    8.04
 -16   2   1    8.60    6.24
 -16   2   1    6.81    6.55
 -15  -2   1   10.90    7.23
 -15  -2   1   17.55    6.13
 -15   2   1   21.73    6.97
 -15   2   1   18.47    7.93
 -14  -2   1    2.97    5.18
 -14   2   1   14.78    6.57
 -14   2   1   -5.46    5.55
 -13  -2   1    8.47    5.08
 -13  -2   1    8.05    6.11
 -13   2   1   22.40    7.47
 -13   2   1   17.02    5.56
 -12  -2   1    0.29    4.27
 -12  -2   1    2.98    3.66
 -12   2   1   13.37    5.13
 -12   2   1    7.58    4.62
 -11  -2   1   -4.26    4.55
 -11  -2   1    7.77    3.52
 -11   2   1    9.06    4.84
 -11   2   1    1.23    3.44
 -10  -2   1   26.17    7.00
 -10  -2   1   29.42    5.68
 -10   2   1   37.52    7.68
 -10   2   1   24.04    6.06
  -9  -2   1   -0.29    3.00
  -9  -2   1    1.83    2.73
  -9   2   1    1.17    2.70
  -9   2   1    6.69    3.89
  -8   2   1    1.17    2.24
  -8   2   1    2.04    2.26
   7  -2  -1    2.04    2.46
  -7  -2   1    0.77    2.22
  -7  -2   1    0.41    1.71
  -7   2   1    3.34    2.18
  -7   2   1    0.54    2.18
  -6  -2   1   15.33    3.35
   6  -2  -1   19.13    4.00
  -6  -2   1   24.63    4.58
   6  -2  -1   23.24    4.19
  -6  -2   1   21.81    7.51
  -6   2   1   22.18    4.24
   6   2  -1   20.16    4.31
  -6   2   1   18.26    3.67
  -5  -2   1   45.87    5.17
   5  -2  -1   53.11    5.08
  -5  -2   1   54.86    4.89
   5  -2  -1   45.13    4.80
   5   2  -1   42.70    4.78
  -5   2   1   53.49    5.21
  -5   2   1   48.06    4.85
   4  -2  -1   84.60    6.10
   4  -2  -1   86.89    6.43
  -4  -2   1   83.77    6.09
  -4  -2   1   84.02    6.42
  -4   2   1   84.79    6.40
  -4   2   1   88.08    6.37
   4   2  -1   93.71    6.54
  -3  -2   1    8.52    1.98
   3  -2  -1    9.00    2.08
   3  -2  -1    6.52    1.78
  -3  -2   1   12.56    2.47
  -3   2   1    9.94    2.14
   3   2  -1   10.07    2.27
  -3   2   1    9.88    2.24
  -2  -2   1   18.26    2.17
   2  -2  -1   14.75    1.90
   2  -2  -1   13.26    2.22
   2   2  -1   17.32    2.48
  -2   2   1   15.88    2.27
  -2   2   1   16.66    1.87
   1  -2  -1    5.93    1.27
  -1  -2   1    6.23    1.32
   1  -2  -1    6.77    1.00
  -1   2   1    6.10    0.98
  -1   2   1    5.89    1.33
   1   2  -1    8.63    1.47
   0  -2  -1   23.74    2.27
   0  -2   1   27.99    2.22
   0  -2  -1   32.48    2.18
   0  -2   1   27.72    3.94
   0   2   1   23.40    1.99
   0   2   1   26.69    1.88
   0   2   1   29.01    2.48
   0   2  -1   31.12    2.41
  -1  -2  -1    1.97    1.21
   1  -2   1    1.90    0.85
  -1  -2  -1    1.75    0.94
  -1  -2  -1    2.15    0.66
   1  -2   1    2.35    0.92
  -1   2  -1    2.75    1.02
   1   2   1    2.20    1.31
   1   2   1    0.58    0.68
  -1   2  -1    2.08    0.90
   1   2   1    1.70    0.66
   2  -2   1  215.52   11.15
  -2  -2  -1  213.75   12.47
   2  -2   1  194.66   10.76
  -2  -2  -1  210.17   11.10
   2   2   1  226.27   13.07
  -2   2  -1  215.87   10.65
  -2   2  -1  201.62   11.09
  -2   2  -1  225.83   11.05
   2   2   1  195.45   10.92
  -3  -2  -1   32.83    2.81
   3  -2   1   34.79    3.59
  -3  -2  -1   36.50    3.89
   3  -2   1   34.73    3.34
  -3  -2  -1   37.91    5.31
   3   2   1   31.77    3.45
   3   2   1   46.40    7.45
  -3   2  -1   32.31    3.61
  -3   2  -1   33.28    3.44
  -3   2  -1   30.88    4.07
  -4  -2  -1   15.05    2.37
   4  -2   1   18.07    3.34
  -4  -2  -1   17.66    4.59
  -4  -2  -1   12.57    3.11
   4  -2   1   13.25    2.58
   4   2   1   17.55    3.55
  -4   2  -1    9.31    3.40
  -4   2  -1   13.39    3.22
  -4   2  -1   11.68    2.55
  -5  -2  -1   55.88    8.89
   5  -2   1   39.58    4.70
  -5  -2  -1   37.82    4.88
  -5  -2  -1   42.72    3.78
   5  -2   1   39.95    4.32
  -5   2  -1   43.77    6.19
  -5   2  -1   41.09    4.84
  -5   2  -1   32.76    4.14
   5   2   1   50.51    5.28
   6  -2   1    4.90    2.13
  -6  -2  -1    3.58    2.65
  -6  -2  -1    1.23    3.97
  -6   2  -1   -0.59    1.72
  -6   2  -1   -0.58    1.43
   7  -2   1    6.81    2.55
  -7  -2  -1    3.39    2.69
  -7   2  -1   -0.31    2.39
  -7   2  -1    4.52    2.24
  -8  -2  -1   73.19    6.31
  -8  -2  -1   72.83    8.25
  -8   2  -1   56.18    8.70
  -8   2  -1   65.34    6.86
  -9  -2  -1   22.58    5.93
  -9  -2  -1   31.01    5.33
  -9   2  -1   46.65    8.33
  -9   2  -1   31.23    5.95
 -10  -2  -1    5.38    2.90
 -10  -2  -1   -3.33    3.66
 -10   2  -1    5.19    3.09
 -10   2  -1    2.34    3.57
 -11  -2  -1   21.59    5.20
 -11  -2  -1   14.61    6.23
 -11   2  -1   13.82    5.30
 -11   2  -1   30.71    6.07
 -12  -2  -1    5.44    5.52
 -12  -2  -1   10.32    4.10
 -12   2  -1   15.96    6.71
 -12   2  -1    3.27    3.54
 -13  -2  -1   72.44   10.02
 -13  -2  -1   70.36   12.27
 -13   2  -1   60.71    9.70
 -13   2  -1   44.20   11.11
 -14  -2  -1   -3.16    3.61
 -14  -2  -1    2.16    6.35
 -14   2  -1   -3.13    4.02
 -14   2  -1   -5.65    4.42
 -15  -2  -1   26.47    9.37
 -15  -2  -1   28.05    7.08
 -15   2  -1   16.09    6.29
 -15   2  -1   21.49    9.18
 -16  -2  -1   -6.60    4.25
 -16  -2  -1   -7.35    7.05
 -16   2  -1   10.56    7.87
 -16   2  -1    3.10    4.76
 -17  -2  -1    0.45    4.82
 -17  -2  -1   12.25    8.54
 -17   2  -1    7.29    8.12
 -17   2  -1   11.96    6.21
 -17  -3   1   16.49    8.23
 -17  -3   1    6.35    5.98
 -17   3   1   10.78    8.24
 -17   3   1    6.94    6.02
 -16  -3   1   18.94    6.92
 -16  -3   1   22.15    9.70
 -16   3   1    9.16    7.33
 -16   3   1   22.39    7.46
 -15  -3   1    0.41    6.80
 -15  -3   1   17.19    6.63
 -15   3   1   20.42    7.53
 -15   3   1    6.69    6.46
 -14  -3   1    9.95    5.75
 -14  -3   1   21.82    6.26
 -14   3   1   18.08    6.64
 -14   3   1   13.87    6.68
 -13  -3   1    6.48    4.05
 -13  -3   1   -2.16    4.86
 -13   3   1    1.35    4.38
 -12  -3   1    1.60    4.72
 -12  -3   1    7.01    3.58
 -12   3   1    0.78    3.95
 -11  -3   1   23.24    5.41
 -11  -3   1   13.49    5.93
 -11   3   1   19.79    5.80
 -11   3   1   14.71    5.69
 -10  -3   1   30.14    5.75
 -10  -3   1   14.99    5.64
 -10   3   1   20.11    5.85
 -10   3   1   22.81    5.44
  -9  -3   1   19.81    4.27
  -9  -3   1    8.95    4.30
  -9   3   1   15.23    4.71
  -9   3   1   15.36    4.90
  -8  -3   1    5.16    3.48
  -8  -3   1    4.99    2.61
  -8   3   1    2.98    2.39
  -7  -3   1   -3.75    2.21
  -7  -3   1    0.00    1.69
  -7   3   1    0.20    2.18
  -7   3   1    1.22    2.06
  -6  -3   1    6.82    2.95
  -6  -3   1   14.02    3.22
   6  -3  -1    9.93    3.17
   6  -3  -1    5.66    3.29
  -6   3   1   16.32    3.79
  -6   3   1   10.14    2.97
  -5  -3   1   33.24    4.01
   5  -3  -1   33.12    4.87
   5  -3  -1   29.52    3.89
  -5  -3   1   36.39    4.42
  -5  -3   1   54.06    9.43
  -5   3   1   28.38    4.18
   5   3  -1   34.25    4.34
  -5   3   1   31.23    3.93
   4  -3  -1   74.59    5.75
  -4  -3   1   83.55    6.49
   4  -3  -1   79.66    6.26
  -4   3   1   81.74    6.03
   4   3  -1   62.36    5.75
  -4   3   1   76.43    6.32
  -3  -3   1   50.30    4.38
   3  -3  -1   41.97    4.08
   3  -3  -1   38.94    3.60
   3   3  -1   43.84    4.03
  -3   3   1   46.36    4.34
  -3   3   1   34.98    3.54
   2  -3  -1   10.68    2.15
   2  -3  -1   11.34    1.94
  -2  -3   1   14.04    2.41
   2   3  -1   17.36    2.79
  -2   3   1   12.89    2.03
  -2   3   1   14.12    2.55
   1  -3  -1    3.15    1.02
  -1  -3   1    2.95    1.28
   1  -3  -1    4.76    1.45
  -1  -3   1    4.68    1.53
  -1   3   1    2.27    0.95
   1   3  -1    4.12    1.32
  -1   3   1    2.40    1.18
  -1   3   1    3.88    1.25
   0  -3  -1   71.68    4.39
   0  -3   1   85.68    4.97
   0  -3  -1   72.72    4.69
   0  -3   1   78.13    5.07
   0  -3  -1   79.13    5.10
   0  -3   1   78.45    5.07
   0   3   1   69.90    4.68
   0   3  -1   77.68    5.10
   0   3   1   69.26    4.39
   0   3   1   81.68    5.30
   1  -3   1    5.97    1.59
  -1  -3  -1    6.56    1.43
   1  -3   1   12.79    2.08
  -1  -3  -1    5.00    1.99
  -1  -3  -1    9.02    1.71
  -1   3  -1    7.39    1.56
   1   3   1    7.69    2.46
  -1   3  -1    7.44    1.79
   1   3   1    8.33    1.58
   1   3   1    7.06    1.44
   2  -3   1   49.90    4.23
  -2  -3  -1   45.20    3.59
  -2  -3  -1   59.51    4.53
  -2  -3  -1   53.94    5.55
   2  -3   1   55.77    4.32
  -2   3  -1   58.67    3.47
  -2   3  -1   52.64    4.44
  -2   3  -1   60.44    4.52
   2   3   1   54.86    5.96
   2   3   1   55.86    4.26
   3  -3   1   34.73    3.77
   3  -3   1   34.79    3.72
  -3  -3  -1   46.55    5.73
  -3  -3  -1   25.52    3.61
   3   3   1   51.06    7.70
  -3   3  -1   35.30    3.80
   3   3   1   41.20    3.95
  -3   3  -1   35.93    3.94
  -3   3  -1   34.84    3.80
  -4  -3  -1   19.18    4.88
   4  -3   1   24.44    3.91
   4  -3   1   22.04    3.24
  -4  -3  -1   28.02    4.34
  -4  -3  -1   18.67    2.60
  -4   3  -1   26.06    4.09
   4   3   1   24.35    4.15
  -4   3  -1   25.06    4.25
  -4   3  -1   23.37    3.78
   4   3   1   23.14    6.11
  -5  -3  -1   25.04    4.69
  -5  -3  -1   29.48    3.18
   5  -3   1   18.64    3.51
  -5  -3  -1   33.45    7.41
   5  -3   1   27.77    4.54
  -5   3  -1   20.32    3.76
  -5   3  -1   21.48    4.98
   5   3   1   28.35    4.81
  -5   3  -1   34.29    5.27
   6  -3   1    8.00    2.48
  -6  -3  -1    3.81    2.41
  -6  -3  -1    6.43    1.95
  -6   3  -1    3.26    2.55
  -6   3  -1   -0.14    3.31
  -6   3  -1    3.17    2.07
   7  -3   1   24.60    4.58
  -7  -3  -1   16.23    4.38
  -7  -3  -1   19.68    3.60
  -7   3  -1   25.43    4.48
  -7   3  -1   20.09    5.71
  -7   3  -1   21.38    4.93
  -8  -3  -1    6.67    3.32
  -8  -3  -1    7.51    2.56
  -8   3  -1   10.30    3.91
  -8   3  -1    3.28    5.03
  -8   3  -1   12.74    3.40
  -9  -3  -1   23.85    5.81
  -9  -3  -1   20.51    4.35
  -9   3  -1   22.43    5.58
  -9   3  -1   22.61    5.02
 -10  -3  -1    4.99    3.77
 -10  -3  -1    4.37    2.74
 -10   3  -1    2.05    3.62
 -10   3  -1    1.90    3.18
 -11  -3  -1   36.72    6.28
 -11  -3  -1   41.17    8.40
 -11   3  -1   35.24    6.89
 -11   3  -1   23.90    6.92
 -12  -3  -1   22.47    7.66
 -12  -3  -1   11.24    4.04
 -12   3  -1    7.13    4.68
 -12   3  -1    8.17    5.84
 -13  -3  -1    4.44    5.02
 -13   3  -1    6.78    4.77
 -13   3  -1    2.32    5.33
 -14  -3  -1   19.15    7.58
 -14  -3  -1   31.64    6.28
 -14   3  -1   28.17    7.38
 -15  -3  -1    4.65    6.43
 -15  -3  -1    1.05    4.70
 -15   3  -1   -3.85    5.00
 -15   3  -1    2.99    5.64
 -16  -3  -1   15.34    5.74
 -16  -3  -1   14.71    8.93
 -16   3  -1    4.98    7.16
 -16   3  -1   11.92    5.60
 -17  -3  -1    5.72    8.07
 -17   3  -1    7.23    8.18
 -17   3  -1    3.66    5.74
 -17  -4   1    6.48    8.27
 -17  -4   1   -3.86    5.52
 -17   4   1    5.35    7.43
 -17   4   1   -7.53    5.47
 -16  -4   1    1.59    6.15
 -16  -4   1   11.66    5.68
 -16   4   1    3.09    6.48
 -16   4   1    0.94    5.48
 -15  -4   1   18.18    8.29
 -15  -4   1   11.33    5.49
 -15   4   1   19.90    7.00
 -15   4   1   17.61    6.84
 -14  -4   1   43.78    8.17
 -14  -4   1   35.05    9.25
 -14   4   1   45.44   10.10
 -14   4   1   33.38    8.24
 -13  -4   1   -3.07    5.63
 -13  -4   1   19.96    5.55
 -13   4   1    9.70    7.02
 -13   4   1   17.08    6.13
 -12  -4   1    9.19    5.19
 -12  -4   1    0.77    3.47
 -12   4   1   12.50    4.63
 -12   4   1   -6.26    4.72
 -11  -4   1    0.43    3.04
 -11  -4   1   -4.99    3.73
 -11   4   1    6.35    3.53
 -11   4   1    3.77    3.56
 -10  -4   1   72.48    7.83
 -10  -4   1   76.82    9.83
 -10   4   1   81.33    9.16
 -10   4   1   66.54    9.01
  -9  -4   1    2.72    3.67
  -9  -4   1    7.93    3.39
  -9   4   1    6.36    3.60
  -9   4   1    8.32    3.94
  -8  -4   1    9.18    2.91
  -8  -4   1   10.40    4.22
  -8   4   1    8.31    3.30
  -7  -4   1   28.34    4.63
  -7  -4   1   29.08    5.88
  -7   4   1   23.39    4.98
  -7   4   1   28.49    5.49
  -6  -4   1   22.56    4.59
  -6  -4   1   19.31    3.63
   6  -4  -1   18.66    4.16
   6  -4  -1   17.04    4.12
  -6   4   1   18.33    4.27
  -6   4   1   13.21    3.43
  -5  -4   1   61.73    9.92
  -5  -4   1   62.91    6.15
   5  -4  -1   48.86    5.08
   5  -4  -1   53.98    5.64
   5   4  -1   52.79    5.47
  -5   4   1   52.42    5.61
  -5   4   1   49.68    5.23
   4  -4  -1   10.48    2.63
  -4  -4   1    9.59    4.95
   4  -4  -1    9.60    2.56
  -4  -4   1   11.59    2.90
   4   4  -1    9.19    2.80
  -4   4   1   10.31    2.86
  -4   4   1    9.14    2.49
   3  -4  -1   77.86    5.39
  -3  -4   1   66.01    5.66
  -3  -4   1   86.77    9.05
   3  -4  -1   73.48    5.92
   3   4  -1   81.52    5.96
  -3   4   1   75.05    6.12
  -3   4   1   70.40    5.32
   2  -4  -1   20.64    2.88
   2  -4  -1   17.54    2.21
  -2  -4   1   18.11    2.97
  -2  -4   1   20.95    5.08
  -2   4   1   13.32    2.19
  -2   4   1   16.86    2.97
   2   4  -1   18.78    2.96
  -1  -4   1  328.19   16.79
   1  -4  -1  312.74   16.17
  -1  -4   1  320.35   18.27
   1  -4  -1  369.86   16.57
  -1  -4   1  357.97   17.24
   1  -4  -1  373.14   17.32
   1   4  -1  367.60   17.40
  -1   4   1  346.29   17.24
  -1   4   1  327.62   16.49
   1   4  -1  312.44   16.65
   0  -4   1  682.18   28.84
   0  -4  -1  622.10   28.65
   0  -4   1  624.12   28.82
   0  -4   1  628.07   29.09
   0  -4  -1  571.94   28.07
   0   4   1  560.23   28.52
   0   4  -1  654.73   28.80
   0   4   1  619.23   29.10
   0   4  -1  652.34   29.16
   0   4   1  553.66   28.06
  -1  -4  -1   -0.94    1.09
  -1  -4  -1    2.21    1.74
  -1  -4  -1    1.05    1.10
   1  -4   1    1.70    1.18
   1  -4   1    0.05    0.69
   1  -4   1    0.31    1.01
  -1   4  -1    0.26    1.19
   1   4   1   -3.19    1.35
   1   4   1    0.85    1.04
   1   4   1    1.51    1.00
  -1   4  -1   -0.47    1.09
  -2  -4  -1   59.28    4.81
  -2  -4  -1   52.09    4.15
  -2  -4  -1   62.18    6.16
   2  -4   1   55.69    4.88
   2  -4   1   58.87    4.72
   2   4   1   62.90    4.74
  -2   4  -1   64.82    5.10
  -2   4  -1   53.11    4.51
   2   4   1   49.57    6.13
   3  -4   1   55.70    4.93
   3  -4   1   59.83    5.28
  -3  -4  -1   65.66    6.80
  -3  -4  -1   68.64    5.65
   3   4   1   51.01    7.83
  -3   4  -1   50.84    4.90
  -3   4  -1   67.27    4.64
  -3   4  -1   57.08    5.23
   3   4   1   61.94    5.15
   4  -4   1    2.99    1.92
   4  -4   1   -1.70    1.53
  -4  -4  -1    0.37    2.57
  -4  -4  -1    1.47    1.90
  -4   4  -1    4.56    2.40
  -4   4  -1    1.91    1.64
   4   4   1    4.24    2.10
  -4   4  -1   -0.27    1.43
   4   4   1   -3.00    3.28
  -5  -4  -1   14.89    5.35
   5  -4   1   22.10    3.98
  -5  -4  -1   17.84    4.02
   5  -4   1   18.79    3.79
  -5   4  -1   13.77    3.53
  -5   4  -1   14.22    4.07
  -6  -4  -1    5.93    3.06
   6  -4   1    2.12    2.36
  -6  -4  -1    6.91    2.38
  -6   4  -1    4.60    2.83
  -6   4  -1    7.60    2.97
  -6   4  -1    4.41    3.22
  -7  -4  -1    2.05    1.84
  -7  -4  -1    4.81    3.17
  -7   4  -1   10.12    4.37
  -7   4  -1    9.92    3.81
  -7   4  -1    3.13    2.75
  -8  -4  -1   61.27    7.69
  -8   4  -1   67.22    7.31
  -8   4  -1   78.26    8.75
  -8   4  -1   62.48    8.92
  -9  -4  -1   17.54    5.79
  -9  -4  -1   29.42    4.97
  -9   4  -1   16.79    5.83
 -10  -4  -1   34.08    7.56
 -10  -4  -1   20.14    4.82
 -10   4  -1   18.83    6.44
 -10   4  -1   28.72    6.28
 -11  -4  -1   13.86    5.84
 -11  -4  -1    4.13    2.91
 -11   4  -1    0.21    3.86
 -12  -4  -1    6.01    4.95
 -12  -4  -1   15.28    4.60
 -12   4  -1   12.11    4.63
 -12   4  -1   16.35    6.60
 -13  -4  -1   26.93    7.93
 -13  -4  -1   33.13    6.53
 -13   4  -1   24.17    7.90
 -13   4  -1   23.41    6.35
 -14  -4  -1    6.09    5.83
 -14   4  -1    8.83    4.74
 -15  -4  -1   20.44    8.31
 -15  -4  -1   29.82    6.47
 -15   4  -1    7.75    7.52
 -15   4  -1   20.78    6.92
 -16  -4  -1   -4.61    4.32
 -16  -4  -1    8.28    7.10
 -16   4  -1    1.75    6.80
 -17  -4  -1   -1.89    7.62
 -17  -4  -1    2.91    4.68
 -17   4  -1   -1.64    6.87
 -17   4  -1   -5.63    5.57
 -17  -5   1    7.21    8.05
 -17   5   1   14.24    8.02
 -17   5   1   -2.40    5.71
 -16  -5   1   11.28    5.64
 -16  -5   1   -4.22    5.66
 -16   5   1    8.69    6.82
 -16   5   1   11.87    6.86
 -15  -5   1   16.03    7.11
 -15  -5   1   20.01    6.06
 -15   5   1    4.55    6.18
 -15   5   1   15.71    6.46
 -14  -5   1   39.28    7.59
 -14  -5   1   20.03    7.91
 -14   5   1   32.60    8.56
 -14   5   1   27.88    7.88
 -13  -5   1    5.95    4.85
 -13  -5   1   -0.78    4.99
 -13   5   1    9.83    5.57
 -13   5   1   15.30    6.29
 -12  -5   1    4.86    5.09
 -12  -5   1    4.17    3.97
 -12   5   1   11.77    5.44
 -12   5   1    7.88    5.60
 -11  -5   1   34.16    6.63
 -11  -5   1   31.71    7.97
 -11   5   1   41.39    8.04
 -11   5   1   36.49    7.73
 -10  -5   1   24.53    5.24
 -10  -5   1   26.38    6.95
 -10   5   1   20.31    5.64
 -10   5   1   23.24    6.19
  -9  -5   1   57.18    7.99
  -9  -5   1   49.23    7.53
  -9   5   1   55.11    7.45
  -9   5   1   56.14    8.60
  -8  -5   1    9.59    4.28
  -8  -5   1   13.38    3.86
  -8   5   1   13.33    3.98
  -8   5   1   10.09    4.01
  -7  -5   1   -2.56    1.89
  -7  -5   1    5.67    3.19
  -7   5   1    1.64    2.22
  -7   5   1    0.53    2.12
  -6  -5   1  139.81   10.40
   6  -5  -1  116.46    8.97
  -6  -5   1  119.09    8.93
  -6   5   1  120.85    9.43
  -6   5   1  124.28    9.98
   5  -5  -1    7.26    2.37
   5  -5  -1    6.76    2.72
  -5  -5   1    9.61    3.22
  -5   5   1    6.38    2.88
  -5   5   1    7.64    2.48
   4  -5  -1  113.49    8.49
  -4  -5   1  120.22    8.66
   4  -5  -1  115.03    7.81
  -4  -5   1  123.72   11.52
  -4   5   1   99.14    7.57
  -4   5   1  106.48    8.56
   4   5  -1  121.28    8.39
  -3  -5   1   15.36    4.94
  -3  -5   1    7.01    2.44
   3  -5  -1   13.16    2.82
   3  -5  -1   11.57    2.31
  -3   5   1   10.29    2.87
  -3   5   1   10.27    2.29
   3   5  -1   13.25    2.90
  -2  -5   1    0.65    1.47
  -2  -5   1   -0.99    3.02
   2  -5  -1    3.10    1.64
   2  -5  -1    0.75    1.10
  -2  -5   1    0.42    1.38
  -2   5   1    2.12    1.22
  -2   5   1   -1.27    1.11
   2   5  -1    1.14    1.49
  -1  -5   1   99.19    6.84
   1  -5  -1  102.87    6.20
   1  -5  -1   86.05    5.81
   1  -5  -1   82.22    5.89
  -1  -5   1   93.32    7.66
   1  -5  -1   86.01    6.52
  -1  -5   1   84.24    6.21
  -1   5   1  100.88    6.32
   1   5  -1   99.14    6.92
  -1   5   1  104.52    6.96
   0  -5  -1  629.20   28.93
   0  -5   1  554.02   28.65
   0  -5  -1  628.90   29.23
   0  -5  -1  639.07   28.42
   0  -5   1  608.19   29.24
   0   5   1  653.10   29.14
   0   5   1  597.61   28.30
   0   5  -1  554.03   29.01
   0   5  -1  604.76   28.80
   0   5   1  616.18   29.47
   1  -5   1   27.87    2.39
  -1  -5  -1   23.23    4.04
  -1  -5  -1   23.46    2.92
   1  -5   1   29.18    3.52
  -1  -5  -1   24.89    3.07
   1  -5   1   25.60    3.00
  -1   5  -1   24.12    3.49
   1   5   1   25.97    2.96
   1   5   1   25.12    3.07
  -1   5  -1   22.11    2.95
   1   5   1   24.70    4.57
   2  -5   1  123.91    8.05
  -2  -5  -1  131.38    8.31
  -2  -5  -1  125.89    7.77
  -2  -5  -1  125.16    9.73
   2  -5   1  131.81    8.62
  -2   5  -1  131.00    8.67
   2   5   1  120.23    7.78
   2   5   1  126.86    8.19
  -2   5  -1  116.02    7.89
   2   5   1  140.17   10.86
  -3  -5  -1   10.10    2.34
   3  -5   1   10.40    2.71
   3  -5   1    5.76    2.36
  -3  -5  -1   10.21    3.70
  -3  -5  -1   10.25    2.91
   3   5   1    9.97    2.63
   3   5   1   11.85    4.73
  -3   5  -1    8.16    2.53
  -3   5  -1    9.41    2.68
   4  -5   1  109.67    8.16
   4  -5   1   94.09    7.61
  -4  -5  -1  106.53    8.26
  -4  -5  -1  108.62   10.40
  -4   5  -1  111.20    8.37
  -4   5  -1  102.51    7.02
   4   5   1  103.16    7.89
  -4   5  -1  103.43    8.05
   4   5   1  106.61   11.32
   5  -5   1   44.32    5.41
   5  -5   1   38.28    5.81
  -5  -5  -1   49.99    5.98
  -5   5  -1   44.10    5.38
  -5   5  -1   38.91    5.15
  -5   5  -1   54.05    5.59
   6  -5   1  127.13   13.94
  -6  -5  -1  138.23    9.06
  -6  -5  -1  132.13   10.78
  -6   5  -1  150.04   11.05
  -6   5  -1  144.80   10.71
  -7  -5  -1   52.79    7.34
  -7  -5  -1   63.13    5.78
  -7   5  -1   61.47    7.23
  -7   5  -1   60.24    7.80
  -7   5  -1   63.31    7.05
  -8  -5  -1   21.45    5.69
  -8  -5  -1   12.27    3.32
  -8   5  -1   12.36    4.42
  -8   5  -1   26.97    5.68
  -8   5  -1   15.52    4.21
  -9  -5  -1   39.60    5.88
  -9  -5  -1   34.14    7.42
  -9   5  -1   45.77    8.23
  -9   5  -1   26.86    8.66
  -9   5  -1   27.67    5.89
 -10  -5  -1   39.47    6.08
 -10  -5  -1   36.04    8.08
 -10   5  -1   33.95    7.63
 -10   5  -1   30.24    6.40
 -11  -5  -1   38.54    8.89
 -11  -5  -1   28.44    5.84
 -11   5  -1   30.62    8.12
 -11   5  -1   43.98    7.66
 -12  -5  -1    6.04    5.10
 -12   5  -1    9.25    5.38
 -12   5  -1    9.44    4.18
 -13  -5  -1   10.35    4.17
 -13  -5  -1    6.75    5.72
 -13   5  -1    1.31    3.70
 -13   5  -1    3.13    5.27
 -14  -5  -1   24.46    8.63
 -14  -5  -1    7.81    5.28
 -14   5  -1   39.46    9.76
 -14   5  -1   19.56    7.18
 -15  -5  -1   11.06    4.61
 -15  -5  -1    4.68    7.16
 -15   5  -1    3.61    5.59
 -15   5  -1   -0.47    4.71
 -16  -5  -1   -1.30    7.49
 -16  -5  -1   -2.34    4.61
 -16   5  -1    2.73    5.32
 -16   5  -1    1.15    5.89
 -17  -5  -1   -0.16    5.14
 -17  -5  -1    3.89    7.45
 -17   5  -1   14.60    8.54
 -17   5  -1   10.46    6.86
 -17  -6   1   -1.02    5.49
 -17  -6   1    6.26    6.84
 -17   6   1   12.20    7.25
 -17   6   1    0.83    7.90
 -16  -6   1   -6.38    4.80
 -16  -6   1   -2.34    6.32
 -16   6   1    6.19    6.10
 -16   6   1   -2.71    6.33
 -15  -6   1   14.43    5.84
 -15  -6   1   20.17    8.43
 -15   6   1   17.56    7.15
 -15   6   1   18.25    7.16
 -14  -6   1   15.00    6.15
 -14  -6   1   26.17    9.43
 -14   6   1   27.25    8.52
 -14   6   1    7.81    5.86
 -13  -6   1   25.95    6.65
 -13  -6   1   35.21    8.68
 -13   6   1   41.66    9.53
 -13   6   1   39.16    8.95
 -12  -6   1   12.15    4.62
 -12  -6   1   -7.85    5.13
 -12   6   1    6.98    4.40
 -12   6   1   -0.52    4.16
 -11  -6   1   18.21    5.31
 -11  -6   1   22.27    6.55
 -11   6   1   16.66    5.85
 -11   6   1   15.63    5.54
 -10  -6   1  198.69   16.98
 -10  -6   1  221.16   15.08
 -10   6   1  221.52   16.92
 -10   6   1  209.15   16.36
  -9  -6   1   71.14    9.27
  -9   6   1   70.16    8.58
  -9   6   1   73.50    8.89
  -8  -6   1   10.56    4.29
  -8  -6   1   12.07    4.19
  -8   6   1   22.28    5.63
  -8   6   1    5.14    3.90
  -7  -6   1   76.93    8.29
  -7  -6   1   68.56    7.09
  -7   6   1   84.98    8.08
  -7   6   1   89.18    8.72
  -6  -6   1   53.43    6.43
   6  -6  -1   54.82    6.19
  -6   6   1   57.99    6.79
  -6   6   1   57.98    6.35
   5  -6  -1  249.25   14.91
  -5  -6   1  275.50   16.25
  -5   6   1  245.78   15.05
  -5   6   1  272.04   16.39
   4  -6  -1    4.12    2.19
   4  -6  -1    4.28    2.42
  -4  -6   1    8.61    4.66
  -4  -6   1    7.87    2.73
  -4   6   1    7.14    2.44
  -4   6   1    4.05    2.37
   4   6  -1    7.95    2.67
  -3  -6   1   26.06    3.71
   3  -6  -1   20.48    4.11
  -3  -6   1   22.86    5.62
  -3  -6   1   19.01    3.76
   3  -6  -1   23.58    3.59
   3   6  -1   26.37    4.06
  -3   6   1   18.83    3.87
  -3   6   1   15.71    3.11
  -2  -6   1   32.98    4.05
  -2  -6   1   40.33    6.54
   2  -6  -1   34.32    3.50
  -2  -6   1   31.63    3.88
   2  -6  -1   30.44    3.94
  -2   6   1   33.19    3.52
  -2   6   1   30.31    4.13
  -2   6   1   34.60    3.40
   2   6  -1   26.16    3.63
  -1  -6   1   24.85    4.47
   1  -6  -1   21.70    3.20
   1  -6  -1   13.31    2.99
   1  -6  -1   16.38    2.85
  -1  -6   1   20.05    3.41
   1  -6  -1   15.90    2.80
  -1  -6   1   24.88    3.53
  -1   6   1   19.89    3.03
  -1   6   1   13.21    2.93
   1   6  -1   17.49    3.23
   1   6  -1   22.18    2.99
   0  -6   1   54.65    4.88
   0  -6  -1   55.03    4.89
   0  -6  -1   52.36    4.57
   0  -6  -1   55.57    5.16
   0  -6   1   57.17    5.24
   0  -6   1   57.10    4.91
   0   6   1   60.56    5.15
   0   6   1   56.50    4.54
   0   6  -1   51.27    5.12
   0   6  -1   48.59    4.76
   0   6   1   49.30    5.33
  -1  -6  -1  118.26    8.01
   1  -6   1  129.41    8.09
   1  -6   1  132.79    8.76
  -1  -6  -1  127.31    8.03
  -1  -6  -1  116.39    9.10
   1  -6   1  115.63    6.99
  -1   6  -1  140.03    8.99
   1   6   1  127.99    8.28
   1   6   1  111.95    9.34
   1   6   1  130.72    8.07
  -1   6  -1  114.95    7.57
   2  -6   1   10.09    2.62
   2  -6   1   12.26    2.75
  -2  -6  -1   12.20    2.75
  -2  -6  -1   10.73    2.56
  -2  -6  -1   12.31    3.99
   2   6   1   12.84    4.26
   2   6   1   11.48    2.79
  -2   6  -1    7.16    2.52
  -2   6  -1    8.91    2.46
   2   6   1   16.17    3.21
  -3  -6  -1   93.95    6.71
   3  -6   1  101.41    7.70
   3  -6   1   92.56    7.02
  -3  -6  -1   88.92    7.10
  -3  -6  -1   94.97    8.91
   3   6   1   74.87    9.47
  -3   6  -1   90.32    7.48
  -3   6  -1   78.65    6.71
   3   6   1   89.35    7.07
  -4  -6  -1   60.30    5.09
   4  -6   1   48.02    5.22
  -4  -6  -1   51.74    8.67
  -4  -6  -1   49.42    5.58
   4  -6   1   54.37    5.92
   4   6   1   65.47   10.93
   4   6   1   48.86    5.43
  -4   6  -1   47.59    5.76
  -4   6  -1   54.81    5.80
   5  -6   1  176.31   12.95
   5  -6   1  195.65   13.94
  -5  -6  -1  168.42   12.11
  -5   6  -1  172.89   12.25
  -5   6  -1  166.25   11.93
  -5   6  -1  187.06   10.90
  -6  -6  -1   11.15    3.66
  -6   6  -1    5.04    3.06
  -6   6  -1    3.93    3.26
  -6   6  -1    4.85    2.63
  -7  -6  -1   56.03    5.39
  -7  -6  -1   46.86    7.53
  -7   6  -1   44.50    7.23
  -7   6  -1   41.60    7.15
  -7   6  -1   44.87    7.18
  -8  -6  -1  105.61    8.02
  -8  -6  -1   70.28    9.39
  -8   6  -1   87.45    9.79
  -8   6  -1   94.46    9.27
  -8   6  -1   92.97    9.78
  -9  -6  -1   23.79    6.45
  -9  -6  -1   26.25    4.68
  -9   6  -1   23.10    6.04
  -9   6  -1   23.46    5.75
 -10  -6  -1   76.43   12.16
 -10  -6  -1   92.96    8.14
 -10   6  -1   86.94   10.86
 -10   6  -1   80.59    9.63
 -11  -6  -1   21.90    6.82
 -11  -6  -1    8.42    3.47
 -11   6  -1    9.32    5.22
 -11   6  -1   13.59    5.76
 -12  -6  -1    4.00    2.80
 -12  -6  -1    1.41    4.11
 -12   6  -1    0.34    3.41
 -12   6  -1   -4.25    4.42
 -13  -6  -1   27.19    6.23
 -13  -6  -1   32.46    8.89
 -13   6  -1   29.55    7.81
 -13   6  -1   43.48    9.77
 -14  -6  -1   -3.36    3.57
 -14  -6  -1    7.37    6.26
 -14   6  -1   -5.61    5.64
 -14   6  -1   -6.23    4.85
 -15  -6  -1   20.13    5.34
 -15   6  -1   27.29    8.20
 -15   6  -1    4.91    6.30
 -16  -6  -1   12.54    5.14
 -16  -6  -1    4.46    7.56
 -16   6  -1   11.58    7.25
 -16   6  -1    4.22    8.51
 -17  -6  -1   -2.51    7.78
 -17  -6  -1    0.75    5.30
 -17   6  -1    4.37    6.68
 -17   6  -1   18.83    8.81
 -17  -7   1   11.28    8.29
 -17   7   1   -1.98    6.37
 -17   7   1   -2.35    6.50
 -16  -7   1   19.73    6.97
 -16  -7   1   23.58    9.52
 -16   7   1   11.15    6.71
 -16   7   1   16.97    7.85
 -15  -7   1   29.34    9.54
 -15  -7   1   13.96    6.58
 -15   7   1   21.08    7.70
 -15   7   1   26.95    8.10
 -14  -7   1   67.65   12.88
 -14  -7   1   57.10    9.24
 -14   7   1   38.50    9.81
 -14   7   1   57.86   11.22
 -13  -7   1   10.14    4.68
 -13  -7   1   11.61    6.72
 -13   7   1   12.45    6.33
 -13   7   1   11.55    5.93
 -12  -7   1   11.00    5.53
 -12   7   1    5.95    4.37
 -12   7   1    8.82    4.45
 -11  -7   1   11.21    6.14
 -11  -7   1   12.39    4.13
 -11   7   1   15.06    5.66
 -11   7   1   22.96    6.33
 -10  -7   1  185.06   16.00
 -10  -7   1  207.42   14.01
 -10   7   1  182.15   15.32
 -10   7   1  168.64   15.00
  -9  -7   1   22.61    4.98
  -9  -7   1   29.66    7.29
  -9   7   1   17.30    5.58
  -9   7   1   22.41    5.66
  -8  -7   1   27.72    6.72
  -8  -7   1   40.33    5.49
  -8   7   1   30.13    6.20
  -8   7   1   22.48    5.80
  -7  -7   1    6.58    3.16
  -7   7   1   -1.11    2.29
  -6  -7   1  162.41   12.67
  -6   7   1  180.62   12.31
  -6   7   1  179.44   13.18
   5  -7  -1   16.88    3.91
  -5  -7   1   22.87    4.80
  -5   7   1   15.39    3.87
  -5   7   1   16.34    4.35
  -4  -7   1  211.98   13.69
   4  -7  -1  210.14   12.77
  -4  -7   1  232.94   13.52
  -4   7   1  206.51   12.74
  -4   7   1  214.44   14.21
  -3  -7   1    3.22    3.28
   3  -7  -1    3.88    2.50
  -3  -7   1    3.06    2.42
  -3  -7   1    4.69    2.24
   3  -7  -1    2.32    1.85
  -3   7   1    5.24    2.48
  -3   7   1    0.51    1.73
  -3   7   1    5.40    1.67
   3   7  -1    6.37    2.42
   2  -7  -1   85.89    6.52
  -2  -7   1   88.96    7.30
   2  -7  -1  100.45    7.79
  -2  -7   1  108.48    9.32
  -2  -7   1   90.56    7.36
   2   7  -1   88.39    7.09
  -2   7   1   92.75    7.73
  -2   7   1   93.75    6.44
  -1  -7   1  142.78    9.34
  -1  -7   1  135.46   10.15
   1  -7  -1  148.71    8.91
   1  -7  -1  146.69    8.98
  -1  -7   1  161.77   10.07
   1  -7  -1  132.48    8.79
   1  -7  -1  145.16    9.68
   1   7  -1  139.68    9.70
  -1   7   1  134.62    9.75
   1   7  -1  150.46    9.34
  -1   7   1  118.79    8.79
   0  -7  -1   98.35    7.29
   0  -7  -1   93.70    7.00
   0  -7   1   83.88    6.78
   0  -7  -1   94.29    6.62
   0  -7   1   93.45    6.95
   0  -7   1   83.99    7.02
   0   7   1   78.04    6.17
   0   7  -1   69.51    6.76
   0   7  -1   92.15    6.79
   0   7   1   74.21    6.67
   0   7   1   80.69    7.25
   1  -7   1  574.00   27.38
  -1  -7  -1  606.68   28.81
   1  -7   1  617.64   29.57
   1  -7   1  607.74   28.56
  -1  -7  -1  596.92   30.04
  -1  -7  -1  618.03   28.62
  -1   7  -1  553.17   27.83
   1   7   1  522.27   28.49
  -1   7  -1  564.32   29.35
   1   7   1  610.82   30.89
   1   7   1  547.23   28.22
  -2  -7  -1  112.90    8.03
  -2  -7  -1  116.97    7.99
   2  -7   1  121.22    7.99
  -2  -7  -1   95.91    9.22
   2  -7   1  126.79    8.84
  -2   7  -1  115.74    8.74
   2   7   1  104.85    8.05
  -2   7  -1  107.11    6.36
   2   7   1  103.30   10.31
  -2   7  -1  107.44    7.92
   2   7   1   93.21    7.64
  -3  -7  -1    3.42    1.93
   3  -7   1   -0.72    1.81
  -3  -7  -1   -2.71    2.57
  -3  -7  -1    6.81    2.62
   3  -7   1    2.28    2.32
  -3   7  -1    6.74    2.69
   3   7   1    2.31    4.62
  -3   7  -1    5.03    2.37
   3   7   1   -0.25    1.81
  -4  -7  -1  261.43   16.01
  -4  -7  -1  290.26   15.07
   4  -7   1  244.84   15.38
  -4   7  -1  251.70   16.16
   4   7   1  271.17   20.59
  -4   7  -1  259.71   15.56
  -5  -7  -1  104.16    8.95
  -5  -7  -1  109.17    7.78
  -5   7  -1  107.11    8.91
  -5   7  -1   85.13    8.47
  -5   7  -1   98.38    6.91
  -6  -7  -1   40.07    6.76
  -6   7  -1   48.55    6.40
  -6   7  -1   47.45    5.45
  -6   7  -1   47.53    7.40
  -7  -7  -1   42.46    5.23
  -7  -7  -1   48.72    8.04
  -7   7  -1   51.14    6.48
  -7   7  -1   40.04    7.01
  -7   7  -1   52.40    6.98
  -8  -7  -1    5.01    2.78
  -8  -7  -1    5.16    4.26
  -8   7  -1   -3.16    4.25
  -8   7  -1   11.73    4.27
  -8   7  -1   10.92    4.70
  -9  -7  -1   66.67    6.96
  -9  -7  -1   77.05   10.30
  -9   7  -1   87.19    9.73
  -9   7  -1   82.12    9.71
  -9   7  -1   82.89   10.02
 -10  -7  -1   13.80    5.68
 -10  -7  -1   16.18    4.12
 -10   7  -1   10.89    4.87
 -10   7  -1   28.60    8.30
 -10   7  -1   10.04    5.49
 -11  -7  -1   20.65    6.53
 -11  -7  -1   14.58    4.08
 -11   7  -1   14.56    5.63
 -11   7  -1   10.93    5.75
 -12  -7  -1   10.25    6.73
 -12  -7  -1    4.13    3.71
 -12   7  -1   -3.49    4.08
 -12   7  -1    4.18    5.03
 -13  -7  -1   35.82    6.51
 -13  -7  -1   12.49    7.15
 -13   7  -1   29.03    7.68
 -13   7  -1   22.08    8.22
 -14  -7  -1   24.27    8.78
 -14  -7  -1   28.57    6.73
 -14   7  -1   34.53    9.70
 -14   7  -1   43.83    9.44
 -15  -7  -1   -6.17    6.65
 -15   7  -1    8.61    5.97
 -15   7  -1   13.93    6.99
 -16  -7  -1   -3.48    5.87
 -16   7  -1    4.28    6.06
 -16   7  -1   -0.16    6.99
 -17  -7  -1    3.57    7.72
 -17   7  -1   10.75    7.62
 -17   7  -1    3.23    8.15
 -17  -8   1   -5.91    5.00
 -17  -8   1    4.36    9.22
 -17   8   1   25.43    9.35
 -17   8   1    5.46    7.23
 -16  -8   1    1.79    6.73
 -16  -8   1    2.12    5.48
 -16   8   1   -6.17    6.20
 -16   8   1    6.27    6.16
 -15  -8   1   56.72   13.57
 -15  -8   1   77.75   10.19
 -15   8   1   59.76   11.46
 -15   8   1   56.21   12.50
 -14  -8   1   21.86    8.03
 -14  -8   1   19.51    5.94
 -14   8   1   10.67    6.61
 -14   8   1   14.98    6.38
 -13  -8   1   51.29   10.76
 -13   8   1   58.68   11.28
 -13   8   1   64.06   11.71
 -12  -8   1    7.69    5.32
 -12  -8   1   10.60    4.57
 -12   8   1   10.15    5.13
 -12   8   1    5.83    5.13
 -11  -8   1    1.45    4.93
 -11  -8   1    5.43    4.09
 -11   8   1    9.42    4.50
 -11   8   1    6.31    4.73
 -10  -8   1   99.52    9.65
 -10  -8   1  110.11   12.20
 -10   8   1   82.44   10.67
 -10   8   1   95.73   14.15
 -10   8   1   91.33   10.42
  -9  -8   1   39.04    6.32
  -9  -8   1   27.66    7.00
  -9   8   1   34.15    7.47
  -9   8   1   22.06    5.84
  -8  -8   1   25.98    6.03
  -8  -8   1   24.23    5.23
  -8   8   1   15.20    5.09
  -8   8   1   20.42    5.60
  -7   8   1  146.33   12.44
  -7   8   1  143.97   11.56
  -6  -8   1  206.01   14.47
  -6   8   1  200.05   13.60
  -6   8   1  206.83   14.93
  -5  -8   1  367.53   21.44
  -5  -8   1  386.15   20.80
   5  -8  -1  342.65   20.03
  -5   8   1  373.07   22.23
  -5   8   1  378.96   20.62
  -4  -8   1  216.48   12.84
   4  -8  -1  180.78   11.76
  -4  -8   1  180.48   12.69
  -4   8   1  199.22   13.62
  -4   8   1  173.66   11.78
  -3  -8   1    8.67    3.08
  -3  -8   1   20.95    5.81
   3  -8  -1    6.77    2.70
  -3  -8   1    5.17    2.92
  -3   8   1   16.39    3.90
  -3   8   1   11.00    2.79
  -2  -8   1   56.33    6.97
   2  -8  -1   57.87    5.41
   2  -8  -1   56.91    6.08
   2  -8  -1   48.92    5.27
  -2  -8   1   60.74    5.85
  -2  -8   1   59.97    6.19
   2   8  -1   51.95    5.56
  -2   8   1   59.36    6.35
  -2   8   1   58.81    5.27
   1  -8  -1  133.06    8.93
  -1  -8   1  148.36   10.76
  -1  -8   1  136.56    9.58
   1  -8  -1  136.78    9.15
   1  -8  -1  140.21   10.01
  -1  -8   1  130.48    9.87
   1  -8  -1  138.75    9.27
   1   8  -1  150.35    9.60
  -1   8   1  126.66    9.84
  -1   8   1  134.14    9.53
   1   8  -1  139.30   10.08
   0  -8  -1  389.34   20.64
   0  -8  -1  388.93   21.31
   0  -8   1  434.07   21.53
   0  -8  -1  370.09   21.23
   0  -8   1  391.14   21.72
   0   8   1  427.10   21.00
   0   8   1  403.32   22.09
   0   8  -1  369.79   21.59
   0   8  -1  400.90   21.14
   0   8   1  417.65   21.83
   1  -8   1  155.54   10.00
   1  -8   1  159.20   10.97
  -1  -8  -1  132.78   10.03
  -1  -8  -1  163.59   11.49
   1  -8   1  142.06   10.22
  -1  -8  -1  142.75    9.92
   1  -8   1  153.84    9.25
   1   8   1  139.74   10.24
   1   8   1  169.97   10.33
   1   8   1  156.68   12.11
  -1   8  -1  158.97   10.14
  -1   8  -1  157.56   11.02
  -2  -8  -1   13.71    3.10
   2  -8   1    5.82    3.03
  -2  -8  -1   16.46    4.71
  -2  -8  -1   10.20    2.96
   2  -8   1   12.20    3.28
  -2   8  -1   19.19    3.85
   2   8   1   13.83    3.41
   2   8   1   13.25    3.39
   2   8   1   19.13    5.63
  -2   8  -1    9.77    2.57
  -2   8  -1    7.36    3.17
  -3  -8  -1  213.38   15.47
   3  -8   1  205.39   12.53
  -3  -8  -1  174.57   12.37
  -3  -8  -1  179.21   11.95
  -3   8  -1  204.50   12.65
   3   8   1  215.89   17.06
  -3   8  -1  196.30   13.46
  -4  -8  -1    2.94    2.70
   4   8   1    7.96    5.50
  -4   8  -1    5.74    2.98
  -4   8  -1    3.27    2.82
  -5  -8  -1  203.59   13.15
  -5  -8  -1  206.30   14.48
  -5   8  -1  235.55   14.80
  -5   8  -1  240.18   15.59
  -6  -8  -1   11.75    3.46
  -6  -8  -1   11.38    4.04
  -6   8  -1   13.10    4.11
  -6   8  -1    5.42    2.70
  -6   8  -1    7.01    3.29
  -7  -8  -1   48.37    8.13
  -7   8  -1   40.29    7.05
  -7   8  -1   37.79    7.06
  -7   8  -1   40.05    5.69
  -8  -8  -1   53.65    6.03
  -8  -8  -1   46.82    8.61
  -8   8  -1   48.08    8.39
  -8   8  -1   43.96    7.64
  -8   8  -1   49.08    7.07
  -9  -8  -1   51.51    7.28
  -9  -8  -1   44.11    8.50
  -9   8  -1   33.13    7.64
 -10  -8  -1   70.14    7.64
 -10  -8  -1   77.40   12.63
 -10   8  -1   85.82   10.04
 -10   8  -1   67.89    9.77
 -10   8  -1   61.27   10.59
 -11  -8  -1    8.47    5.35
 -11  -8  -1   10.96    3.82
 -11   8  -1    7.12    4.02
 -11   8  -1    8.96    5.77
 -12  -8  -1    4.99    4.04
 -12  -8  -1   10.34    6.23
 -12   8  -1    4.76    4.57
 -12   8  -1    0.90    4.64
 -13  -8  -1   67.35    8.35
 -13  -8  -1   47.59   10.83
 -13   8  -1   75.39   12.48
 -13   8  -1   62.08   11.47
 -14  -8  -1   32.49   10.61
 -14  -8  -1   23.34    6.13
 -14   8  -1   34.85    9.55
 -14   8  -1   36.43    8.71
 -15  -8  -1   40.43    7.32
 -15  -8  -1   55.92   12.63
 -15   8  -1   37.49    9.72
 -15   8  -1   38.22   10.46
 -16  -8  -1   22.14    9.53
 -16   8  -1   23.06   10.42
 -16   8  -1   23.05    8.98
 -16  -9   1   42.42    8.45
 -16  -9   1   47.71   12.04
 -16   9   1   30.66    9.35
 -16   9   1   37.65   10.82
 -15  -9   1   55.51   12.56
 -15  -9   1   32.17    7.86
 -15   9   1   34.11    9.22
 -15   9   1   16.07    8.50
 -14  -9   1   98.91   16.62
 -14  -9   1  114.30   11.89
 -14   9   1  113.82   14.27
 -14   9   1  109.17   13.98
 -13  -9   1   18.25    5.96
 -13  -9   1   18.76    7.47
 -13   9   1   15.71    6.92
 -13   9   1   17.20    6.71
 -12  -9   1   24.19    6.04
 -12  -9   1   30.10    8.91
 -12   9   1    9.81    5.72
 -12   9   1   17.14    6.64
 -11  -9   1   31.47    7.93
 -11   9   1   24.90    6.84
 -10  -9   1   20.77    5.49
 -10  -9   1   15.36    6.10
 -10   9   1   20.29    7.64
 -10   9   1   28.63    7.19
 -10   9   1   27.98    7.19
  -9  -9   1   51.85    7.85
  -9  -9   1   43.00    8.75
  -9   9   1   52.28    9.32
  -9   9   1   49.17    8.24
  -8  -9   1   28.40    6.62
  -8   9   1   36.01    7.30
  -8   9   1   39.23    7.07
  -7  -9   1   17.76    5.12
  -7   9   1   23.21    5.88
  -7   9   1   22.21    5.34
  -6  -9   1  150.22   12.00
  -6   9   1  135.20   10.88
  -6   9   1  140.48   12.20
  -5  -9   1   47.43    7.57
  -5  -9   1   52.32    6.26
  -5   9   1   51.89    7.07
  -5   9   1   39.71    5.45
  -4  -9   1  309.12   19.32
  -4  -9   1  344.35   19.49
   4  -9  -1  315.18   18.53
  -4   9   1  361.94   17.13
  -4   9   1  316.04   20.21
  -4   9   1  342.75   18.88
  -3  -9   1   33.55    5.50
  -3  -9   1   37.53    5.06
   3  -9  -1   28.78    4.73
  -3   9   1   29.14    5.81
  -3   9   1   32.64    4.39
  -3   9   1   33.06    3.87
   2  -9  -1   55.68    5.47
  -2  -9   1   40.97    5.62
  -2  -9   1   56.28    5.91
   2  -9  -1   46.38    4.97
  -2  -9   1   49.54    7.18
  -2   9   1   45.50    4.92
   2   9  -1   52.71    6.30
  -2   9   1   36.64    6.22
   1  -9  -1  509.59   27.79
  -1  -9   1  535.73   27.30
   1  -9  -1  512.21   26.46
  -1  -9   1  572.45   29.04
   1  -9  -1  525.60   26.82
   1  -9  -1  508.45   26.65
  -1  -9   1  520.59   27.82
  -1   9   1  552.20   28.30
   1   9  -1  487.05   27.59
  -1   9   1  505.60   27.16
   1   9  -1  593.02   27.75
   0  -9   1  170.42   11.65
   0  -9   1  171.76   12.10
   0  -9  -1  165.18   11.09
   0  -9   1  186.19   11.87
   0  -9  -1  158.42   11.59
   0  -9  -1  179.31   11.91
   0   9  -1  192.80   12.69
   0   9   1  186.23   11.48
   0   9   1  149.94   12.02
   1  -9   1  764.83   37.44
   1  -9   1  852.15   39.12
   1  -9   1  787.02   38.47
  -1  -9  -1  776.63   40.12
  -1  -9  -1  791.97   38.52
  -1  -9  -1  788.12   38.93
   1   9   1  840.47   41.74
   1   9   1  840.16   39.49
   1   9   1  765.00   38.47
  -1   9  -1  757.46   39.64
  -2  -9  -1  436.04   25.54
  -2  -9  -1  442.99   23.30
   2  -9   1  456.50   23.25
  -2  -9  -1  435.85   23.21
   2  -9   1  424.59   20.83
   2   9   1  400.22   26.16
  -2   9  -1  446.75   24.54
  -3  -9  -1   -4.25    1.73
  -3  -9  -1    1.70    2.32
  -3   9  -1   -1.10    2.05
   3   9   1   -1.30    4.69
  -3   9  -1   -1.17    2.10
  -4  -9  -1  489.20   25.03
  -4  -9  -1  469.30   25.78
   4   9   1  450.27   30.53
  -4   9  -1  517.76   27.23
  -4   9  -1  434.41   25.17
  -5  -9  -1   17.99    5.02
  -5  -9  -1   21.10    3.93
  -5   9  -1   13.97    3.93
  -5   9  -1   12.13    4.17
  -6  -9  -1   76.60    7.09
  -6  -9  -1   68.28    8.21
  -6   9  -1   63.51    7.36
  -6   9  -1   62.55    7.91
  -7  -9  -1    3.99    4.10
  -7   9  -1    8.23    3.91
  -7   9  -1   12.77    2.82
  -7   9  -1   11.23    4.15
  -8  -9  -1   16.93    6.05
  -8  -9  -1   12.16    4.34
  -8   9  -1    9.39    4.48
  -8   9  -1   12.55    3.95
  -8   9  -1   10.45    4.52
  -9  -9  -1  108.36    9.51
  -9  -9  -1  130.13   12.43
  -9   9  -1  109.71   11.54
  -9   9  -1   98.05   11.36
  -9   9  -1  102.67    9.74
 -10  -9  -1   56.92   10.61
 -10  -9  -1   63.86    7.78
 -10   9  -1   82.29   10.57
 -10   9  -1   86.20   11.02
 -10   9  -1   95.88    9.81
 -11  -9  -1   10.60    3.98
 -11  -9  -1   21.64    6.98
 -11   9  -1   19.52    7.04
 -11   9  -1   20.24    6.83
 -11   9  -1    6.76    7.26
 -12  -9  -1   60.45   11.42
 -12  -9  -1   56.30    8.38
 -12   9  -1   62.89   11.22
 -12   9  -1   58.23   11.78
 -13  -9  -1   36.04    9.84
 -13   9  -1   25.59    8.80
 -13   9  -1   40.09    9.04
 -14  -9  -1  110.46   17.23
 -14  -9  -1   74.05    9.67
 -14   9  -1   96.69   13.07
 -14   9  -1  104.82   13.86
 -15  -9  -1    1.85    4.85
 -15  -9  -1   17.14    8.82
 -15   9  -1   11.07    8.07
 -15   9  -1   33.10    8.51
 -16  -9  -1   24.18    9.42
 -16   9  -1   -0.50    6.53
 -16   9  -1    8.68    7.78
 -16 -10   1   -0.38    6.61
 -16 -10   1    2.60    5.60
 -16  10   1    6.66    7.01
 -16  10   1   -5.72    7.20
 -15 -10   1   98.77   11.53
 -15 -10   1   92.44   16.70
 -15  10   1   88.32   14.65
 -15  10   1   88.85   14.99
 -14 -10   1   44.91   11.15
 -14 -10   1   40.65    8.28
 -14  10   1   21.93    8.08
 -14  10   1   39.36   10.18
 -13 -10   1  116.12   14.90
 -13  10   1  113.56   13.91
 -13  10   1  100.79   13.53
 -12 -10   1   20.70    7.01
 -12 -10   1   20.49    5.88
 -12  10   1   29.07    7.99
 -12  10   1   16.27    7.18
 -11 -10   1   -4.71    4.72
 -11 -10   1   -2.34    3.40
 -11  10   1   -9.99    7.01
 -11  10   1   -3.54    3.98
 -11  10   1   12.28    5.33
 -10 -10   1   99.48   12.28
 -10 -10   1  130.43   11.67
 -10  10   1  133.05   14.01
 -10  10   1  118.71   12.83
 -10  10   1  139.80   13.18
  -9 -10   1   53.87    9.74
  -9 -10   1   46.14    7.71
  -9  10   1   37.75    8.30
  -9  10   1   36.80    7.88
  -9  10   1   45.12    8.06
  -8 -10   1    8.12    4.55
  -8  10   1   12.19    4.98
  -8  10   1    3.82    4.11
  -7 -10   1  236.48   16.96
  -7  10   1  203.13   15.29
  -7  10   1  241.62   17.60
  -6 -10   1  280.91   19.00
  -6  10   1  288.29   19.69
  -6  10   1  294.16   18.07
  -5 -10   1  284.12   17.96
  -5  10   1  258.82   18.36
  -4 -10   1  151.34   11.68
  -4  10   1  128.56   11.67
  -4  10   1  153.71    9.04
  -4  10   1  141.16   10.53
  -3 -10   1   56.00    6.58
   3 -10  -1   57.98    6.32
   3 -10  -1   47.36    5.71
  -3  10   1   60.82    7.25
  -3  10   1   54.10    5.24
   2 -10  -1  146.23    9.96
  -2 -10   1  122.64   10.07
  -2 -10   1  125.62   11.86
   2 -10  -1  143.44   10.12
   2  10  -1  132.29   10.84
  -2  10   1  140.82    9.78
  -2  10   1  133.19   10.96
   1 -10  -1   66.08    6.14
   1 -10  -1   53.76    6.28
  -1 -10   1   50.83    7.24
   1 -10  -1   58.80    6.20
  -1 -10   1   56.02    6.34
   1  10  -1   59.22    7.10
  -1  10   1   65.44    6.81
  -1  10   1   56.68    6.81
   0 -10  -1  281.56   15.78
   0 -10   1  262.97   16.06
   0 -10   1  305.71   16.56
   0 -10  -1  263.56   16.39
   0  10   1  269.35   17.29
   0  10   1  263.44   15.80
   0  10   1  231.87   16.16
   0  10  -1  220.52   16.11
  -1 -10  -1  214.78   15.86
   1 -10   1  236.62   13.57
  -1 -10  -1  227.62   14.15
  -1 -10  -1  233.87   15.74
   1  10   1  224.48   14.77
  -1  10  -1  219.58   15.26
   1  10   1  236.29   17.02
  -2 -10  -1    1.18    2.06
  -2 -10  -1   -1.38    2.02
  -2 -10  -1   -3.01    3.61
   2 -10   1   -1.31    1.63
   2 -10   1    2.16    2.42
   2  10   1    5.91    2.79
  -2  10  -1    1.35    2.57
   2  10   1    1.79    4.75
  -3 -10  -1   46.04    5.63
  -3 -10  -1   46.17    6.10
  -3  10  -1   45.83    6.84
   3  10   1   46.23    9.85
  -3  10  -1   54.41    6.88
  -4 -10  -1   29.27    5.65
  -4 -10  -1   32.70    5.23
  -4  10  -1   33.26    6.54
   4  10   1   28.78    9.37
  -4  10  -1   32.27    5.47
  -5 -10  -1  258.04   18.26
  -5 -10  -1  325.93   18.12
  -5  10  -1  299.08   19.67
  -5  10  -1  296.75   18.39
  -6 -10  -1    5.37    3.75
  -6 -10  -1    8.44    3.52
  -6  10  -1   11.18    3.99
  -6  10  -1    7.63    3.85
  -7 -10  -1    0.42    3.62
  -7  10  -1   -3.86    2.58
  -7  10  -1   -4.34    2.57
  -8 -10  -1   57.28    9.67
  -8  10  -1   55.78    9.00
  -8  10  -1   40.67    8.31
  -8  10  -1   56.28    5.71
  -9 -10  -1  109.37   12.17
  -9 -10  -1  116.07   10.08
  -9  10  -1  110.69   12.05
  -9  10  -1  112.74    9.48
  -9  10  -1  135.20   12.95
 -10 -10  -1  148.17   14.46
 -10 -10  -1  106.65   10.56
 -10  10  -1  148.26   14.23
 -10  10  -1  117.16   13.23
 -10  10  -1  152.21   11.65
 -11 -10  -1   74.38    8.11
 -11 -10  -1   66.26   11.71
 -11  10  -1   53.67   10.37
 -11  10  -1   63.23    9.77
 -11  10  -1   67.52   11.30
 -12 -10  -1    6.84    6.11
 -12 -10  -1    6.24    4.56
 -12  10  -1    6.87    5.83
 -12  10  -1    4.88    5.43
 -13 -10  -1  141.51   16.71
 -13 -10  -1  133.03   11.81
 -13  10  -1  141.93   15.40
 -13  10  -1  128.80   15.44
 -14 -10  -1    4.56    6.33
 -14 -10  -1   15.46    5.43
 -14  10  -1   10.64    7.55
 -14  10  -1    9.99    7.03
 -15 -10  -1   52.48    8.05
 -15  10  -1   85.15   14.14
 -15  10  -1   77.87   13.58
 -16 -10  -1   11.37    9.16
 -16 -10  -1   21.10    5.19
 -16  10  -1   16.77    9.46
 -16 -11   1   52.79   14.44
 -16  11   1   57.87   12.05
 -16  11   1   70.11   13.87
 -15 -11   1   38.00    8.24
 -15 -11   1   46.70   12.03
 -15  11   1   39.63    9.48
 -15  11   1   35.99   10.24
 -14 -11   1  160.32   18.00
 -14 -11   1  133.81   13.66
 -14  11   1  151.32   16.56
 -14  11   1  150.33   17.06
 -13 -11   1   36.78   10.56
 -13 -11   1   49.10    8.33
 -13  11   1   48.81    9.44
 -13  11   1   35.32    9.11
 -12 -11   1   12.30    6.07
 -12 -11   1   13.83    5.65
 -12  11   1    5.58    5.16
 -12  11   1    7.52    5.61
 -11 -11   1    6.31    5.86
 -11 -11   1   26.71    6.46
 -11  11   1   10.72    7.27
 -11  11   1   12.39    6.17
 -11  11   1    9.49    5.42
 -10 -11   1   73.08   12.16
 -10 -11   1   81.32    9.57
 -10  11   1   86.78   10.74
 -10  11   1   87.68   11.79
 -10  11   1   88.18   10.70
  -9 -11   1  144.22   13.95
  -9  11   1  112.23   13.36
  -9  11   1  117.22   11.28
  -9  11   1  130.76   12.43
  -8 -11   1   34.18    8.04
  -8  11   1   38.04    8.25
  -8  11   1   44.99    7.79
  -7 -11   1    0.62    4.16
  -7  11   1    8.64    4.77
  -7  11   1    4.94    3.96
  -6 -11   1  198.25   15.18
  -6  11   1  193.47   11.28
  -6  11   1  221.87   14.81
  -6  11   1  202.45   16.10
  -5 -11   1   58.13    7.28
  -5  11   1   66.88    7.09
  -5  11   1   48.44    4.75
  -5  11   1   46.51    8.42
  -4 -11   1  340.63   20.56
  -4  11   1  327.30   19.33
  -4  11   1  329.73   17.34
  -4  11   1  319.23   21.08
  -3 -11   1   40.79    6.55
   3 -11  -1   35.20    6.03
  -3  11   1   31.65    4.61
  -3  11   1   27.80    5.94
   2 -11  -1   26.32    4.92
  -2 -11   1   21.55    4.99
  -2  11   1   28.57    4.98
   2  11  -1   26.73    5.70
  -2  11   1   22.39    5.19
  -1 -11   1  409.38   22.76
   1 -11  -1  415.62   22.19
   1 -11  -1  418.47   22.36
  -1 -11   1  376.60   23.48
  -1  11   1  379.62   22.63
   1  11  -1  392.39   23.32
  -1  11   1  412.48   23.71
   0 -11  -1   -0.29    2.56
   0 -11   1    5.46    3.00
   0 -11  -1   -1.03    2.99
   0 -11   1   -2.16    1.96
   0  11  -1    3.09    3.05
   0  11   1    3.56    3.42
   0  11   1   -3.78    2.29
  -1 -11  -1  297.36   17.38
   1 -11   1  247.13   16.85
   1 -11   1  272.14   16.25
  -1 -11  -1  300.88   19.12
  -1  11  -1  277.12   18.25
   1  11   1  295.82   18.28
   1  11   1  314.94   20.50
  -2 -11  -1   93.50    8.28
   2 -11   1   89.98    6.62
   2 -11   1   87.06    8.16
   2  11   1   96.34   11.96
  -2  11  -1   77.77    8.78
   2  11   1   89.52    8.52
  -3 -11  -1   -1.11    2.03
  -3  11  -1    1.53    2.49
   3  11   1    0.13    4.89
  -4 -11  -1  402.34   23.44
  -4  11  -1  399.44   23.13
   4  11   1  372.06   27.95
  -4  11  -1  432.62   25.13
  -5 -11  -1   51.20    8.09
  -5  11  -1   38.34    7.55
  -5  11  -1   51.09    6.74
  -6 -11  -1   44.05    7.87
  -6  11  -1   32.42    7.28
  -6  11  -1   38.71    6.84
  -7  11  -1   38.54    7.43
  -7  11  -1   41.73    8.11
  -8 -11  -1   95.09   11.33
  -8  11  -1   99.53   12.01
  -8  11  -1  113.63   11.58
  -9 -11  -1  215.97   17.66
  -9  11  -1  205.76   12.22
  -9  11  -1  210.90   17.27
  -9  11  -1  217.81   17.98
 -10 -11  -1   69.98   11.51
 -10 -11  -1   85.96    8.69
 -10  11  -1   74.29   10.88
 -10  11  -1   76.06   11.83
 -10  11  -1   73.38    7.63
 -11 -11  -1   26.78    7.78
 -11  11  -1   42.71    9.34
 -11  11  -1   28.30    6.89
 -11  11  -1   53.54    9.77
 -12 -11  -1  140.56   15.70
 -12 -11  -1  131.29   11.32
 -12  11  -1  120.18   14.42
 -12  11  -1  126.61   14.44
 -12  11  -1  100.70   12.67
 -13 -11  -1    7.72    5.27
 -13 -11  -1   15.88    7.69
 -13  11  -1    6.98    7.85
 -13  11  -1   27.48    8.01
 -14 -11  -1  139.35   12.37
 -14 -11  -1  136.91   17.83
 -14  11  -1  124.82   16.17
 -14  11  -1  126.72   16.07
 -15 -11  -1    5.22    7.34
 -15 -11  -1   -3.73    4.27
 -15  11  -1    7.41    7.00
 -15  11  -1    9.58    7.82
 -16 -11  -1    2.75    4.90
 -16 -11  -1   22.81   10.25
 -16  11  -1   -0.05    7.71
 -16 -12   1    6.97    5.33
 -16 -12   1   15.04    8.50
 -16  12   1    6.34    8.57
 -16  12   1   17.09    9.19
 -15 -12   1   89.15   16.09
 -15 -12   1  108.41   12.67
 -15  12   1  135.61   15.76
 -15  12   1   98.84   16.24
 -14 -12   1   49.62   11.61
 -14  12   1   69.32   13.16
 -14  12   1   56.25   11.69
 -13 -12   1   81.23   10.76
 -13 -12   1   84.43   14.89
 -13  12   1   88.42   14.57
 -13  12   1  113.73   14.00
 -12 -12   1   74.80   13.55
 -12 -12   1   74.93   10.03
 -12  12   1   50.92   11.00
 -12  12   1   88.07   11.41
 -12  12   1   66.90   11.85
 -11 -12   1    6.10    6.02
 -11 -12   1    5.86    4.35
 -11  12   1    9.16    6.27
 -11  12   1    1.56    5.14
 -10 -12   1  208.07   19.06
 -10 -12   1  235.71   17.49
 -10  12   1  214.08   16.02
 -10  12   1  270.39   21.06
 -10  12   1  237.95   18.39
  -9 -12   1  133.93   13.41
  -9  12   1   99.18   12.61
  -9  12   1  102.84   11.60
  -9  12   1  110.95    9.94
  -8 -12   1   31.02    7.51
  -8  12   1   25.58    6.65
  -8  12   1   32.66    7.54
  -7 -12   1  227.69   17.28
  -7  12   1  215.41   12.06
  -7  12   1  217.83   16.08
  -7  12   1  234.74   18.24
  -6 -12   1   93.78   10.43
  -6  12   1   82.56    6.18
  -6  12   1   74.95    8.77
  -6  12   1  103.88   11.13
  -5 -12   1  354.92   22.09
  -5  12   1  342.67   17.91
  -5  12   1  337.81   22.91
  -5  12   1  361.80   21.19
  -4 -12   1   50.09    7.02
   4 -12  -1   48.24    6.40
  -4  12   1   51.20    8.56
  -4  12   1   64.10    5.79
   3 -12  -1   43.34    5.88
  -3 -12   1   37.75    6.79
  -3  12   1   42.41    7.38
  -3  12   1   33.07    5.08
  -2 -12   1   15.15    4.59
   2 -12  -1    9.37    3.86
  -2  12   1   15.59    3.70
  -2  12   1   12.98    4.58
   2  12  -1    7.57    4.00
  -1 -12   1  102.06   10.43
  -1 -12   1  111.04    9.67
   1 -12  -1  123.58    9.66
   1 -12  -1  102.66    9.07
   1  12  -1  105.31   10.15
  -1  12   1   82.94    9.45
  -1  12   1  102.93    9.91
   0 -12   1  343.08   21.89
   0 -12   1  376.88   22.19
   0 -12  -1  396.75   21.97
   0 -12  -1  392.81   22.96
   0  12   1  400.91   23.41
   0  12   1  368.34   23.82
   0  12  -1  413.33   23.82
   1 -12   1  166.46   12.22
   1 -12   1  132.73   10.66
  -1 -12  -1  155.20   11.57
   1  12   1  180.58   13.13
   1  12   1  157.62   14.29
  -1  12  -1  154.11   12.76
   2 -12   1    5.49    3.03
  -2 -12  -1    5.55    3.36
   2  12   1    0.07    2.79
  -2  12  -1   11.24    4.23
   2  12   1    2.31    4.94
   3 -12   1  220.45   15.50
  -3 -12  -1  231.53   15.70
  -3  12  -1  227.35   16.87
   3  12   1  229.70   20.03
  -4 -12  -1  129.19   11.01
  -4  12  -1  112.76   10.51
  -4  12  -1  113.04   11.38
  -5 -12  -1  233.56   17.01
  -5  12  -1  249.69   18.30
  -5  12  -1  238.33   16.65
  -6 -12  -1   19.72    5.72
  -6  12  -1   27.06    6.77
  -7 -12  -1   -2.61    3.86
  -7  12  -1   -5.51    3.16
  -7  12  -1   11.28    4.29
  -8 -12  -1  106.27   12.16
  -8  12  -1  115.93   13.00
  -8  12  -1   97.43   11.52
  -9 -12  -1   50.88    9.71
  -9  12  -1   56.00   10.47
  -9  12  -1   50.85    9.77
 -10 -12  -1  178.58   17.14
 -10 -12  -1  215.59   15.04
 -10  12  -1  190.23   17.21
 -10  12  -1  199.88   18.08
 -11 -12  -1  102.74   15.42
 -11 -12  -1   87.75    9.89
 -11  12  -1   88.85   13.66
 -11  12  -1   99.03   12.64
 -11  12  -1   75.60    8.30
 -12 -12  -1    4.36    5.40
 -12 -12  -1   -4.59    4.23
 -12  12  -1   19.50    7.19
 -12  12  -1    0.59    5.37
 -12  12  -1    9.23    6.30
 -13 -12  -1  132.03   11.94
 -13 -12  -1  131.62   15.54
 -13  12  -1  103.54   14.91
 -13  12  -1  116.13   14.98
 -13  12  -1   95.31   12.23
 -14 -12  -1    3.65    6.51
 -14 -12  -1    6.28    5.33
 -14  12  -1    6.52    6.85
 -15 -12  -1   75.44   15.05
 -15  12  -1   98.77   15.78
 -15  12  -1   65.13   13.65
 -16 -12  -1    1.61    5.66
 -15 -13   1   62.70   14.26
 -15 -13   1   86.53   11.38
 -15  13   1   63.06   13.25
 -15  13   1   60.28   12.59
 -14 -13   1  151.04   18.32
 -14 -13   1  120.50   13.31
 -14  13   1  108.44   14.78
 -14  13   1  114.60   15.91
 -13 -13   1   33.71    8.10
 -13 -13   1   52.28   12.01
 -13  13   1   60.99   11.35
 -13  13   1    9.99   11.45
 -13  13   1   40.11   10.87
 -12 -13   1   19.14    6.73
 -12 -13   1   19.54    7.75
 -12  13   1    4.54    6.52
 -12  13   1    0.22    5.76
 -12  13   1   10.56    7.99
 -11 -13   1   79.42   11.31
 -11 -13   1  115.32   13.87
 -11  13   1  105.09   14.29
 -11  13   1   93.75   10.21
 -11  13   1  117.04   13.06
 -10 -13   1   29.75    8.10
 -10  13   1   26.70    8.74
 -10  13   1   15.09    6.49
  -9 -13   1  193.01   17.28
  -9  13   1  159.31   14.98
  -9  13   1  156.04   16.24
  -8 -13   1   96.63   12.17
  -8  13   1  114.57   13.53
  -8  13   1  111.50   11.44
  -7 -13   1   10.36    4.80
  -7  13   1    9.13    5.50
  -7  13   1   14.44    5.16
  -6 -13   1  352.01   22.79
  -6  13   1  353.14   24.04
  -6  13   1  325.72   21.38
  -6  13   1  353.53   17.46
  -5 -13   1   25.80    6.47
  -5  13   1   20.37    3.92
  -5  13   1   23.47    6.86
  -5  13   1   27.82    5.71
   4 -13  -1  470.01   25.62
  -4 -13   1  445.50   26.10
  -4  13   1  427.83   27.19
  -4  13   1  418.97   22.78
   3 -13  -1   23.65    5.17
  -3 -13   1   24.34    5.92
  -3  13   1   32.23    6.78
   2 -13  -1    1.09    2.91
  -2 -13   1    2.00    2.70
  -2  13   1   -0.50    2.92
   2  13  -1    4.35    3.50
  -2  13   1    1.93    2.73
   1 -13  -1  205.66   13.71
  -1 -13   1  175.49   13.65
   1 -13  -1  169.32   12.97
  -1  13   1  202.64   14.83
   1  13  -1  197.09   14.87
  -1  13   1  170.81   14.22
   0 -13   1  178.69   12.66
   0 -13  -1  157.38   12.23
   0 -13   1  162.89   12.69
   0  13  -1  143.02   13.00
   0  13   1  149.82   12.99
   0  13   1  162.25   14.41
   1 -13   1  215.14   14.84
  -1 -13  -1  202.16   14.30
   1 -13   1  206.20   13.62
  -1  13  -1  191.98   15.29
   1  13   1  182.92   14.85
  -2 -13  -1  247.68   16.05
   2 -13   1  246.42   13.97
   2 -13   1  212.52   15.51
   2  13   1  227.88   16.30
  -2  13  -1  201.44   16.49
   2  13   1  229.74   19.81
  -3 -13  -1   62.04    8.17
   3 -13   1   69.67    8.54
   3  13   1   84.81   12.88
  -3  13  -1   95.98   10.23
   3  13   1   90.76    9.26
  -4 -13  -1  493.97   29.09
  -4  13  -1  532.25   30.94
  -5 -13  -1   79.92    9.78
  -5  13  -1   87.18    9.21
  -5  13  -1   78.05   10.28
  -6 -13  -1  161.00   13.95
  -6  13  -1  134.61   14.14
  -6  13  -1  147.11   12.87
  -7 -13  -1   88.63   10.78
  -7  13  -1   90.44   10.28
  -7  13  -1  105.83   12.39
  -8 -13  -1   49.04    9.63
  -8  13  -1   39.03    9.01
  -8  13  -1   52.95    9.37
  -9 -13  -1  380.60   25.81
  -9  13  -1  331.76   23.99
  -9  13  -1  342.88   25.49
 -10 -13  -1   79.78   13.65
 -10 -13  -1   71.84    9.44
 -10  13  -1   80.08   12.34
 -10  13  -1   96.32   12.35
 -11 -13  -1   68.36   12.22
 -11 -13  -1   81.24   10.06
 -11  13  -1   81.70   12.91
 -12 -13  -1  120.14   18.28
 -12 -13  -1  143.11   12.21
 -12  13  -1  105.71   14.44
 -12  13  -1  146.20   15.47
 -13 -13  -1    9.15    5.17
 -13 -13  -1   -3.50    6.53
 -13  13  -1   10.11    6.57
 -13  13  -1   16.36    7.05
 -14 -13  -1  118.93   11.53
 -14 -13  -1  130.19   16.72
 -14  13  -1   86.25   14.95
 -14  13  -1  151.50   16.57
 -15 -13  -1   -3.99    6.36
 -15  13  -1   23.01    8.70
 -15  13  -1   25.01    9.59
 -15 -14   1   89.52   16.99
 -15  14   1   85.65   14.86
 -15  14   1  107.09   17.02
 -14 -14   1   47.57   12.45
 -14 -14   1   36.62    9.01
 -14  14   1   67.17   12.63
 -13 -14   1   64.85   14.12
 -13  14   1   38.16   10.99
 -13  14   1   48.39   11.77
 -12 -14   1   64.62   10.89
 -12 -14   1   65.87   12.61
 -12  14   1   77.66   13.61
 -12  14   1   70.87   12.40
 -11 -14   1    3.85    5.44
 -11 -14   1   -0.59    4.69
 -11  14   1   -4.97    4.61
 -10 -14   1  221.90   19.68
 -10  14   1  250.49   21.75
 -10  14   1  222.93   18.69
  -9 -14   1   97.55   13.27
  -9  14   1  119.60   14.08
  -9  14   1  106.18   11.74
  -8 -14   1   56.02   10.20
  -8  14   1   49.79   10.24
  -8  14   1   57.48    9.46
  -7 -14   1  350.08   23.55
  -7  14   1  351.45   22.39
  -7  14   1  317.81   24.09
  -6 -14   1   30.81    7.32
  -6  14   1   41.70    7.37
  -6  14   1   23.35    7.18
   5 -14  -1  341.74   21.85
  -5 -14   1  329.38   22.42
  -5  14   1  351.22   18.31
  -5  14   1  359.35   24.28
  -4 -14   1   25.48    6.62
   4 -14  -1   15.34    4.55
  -4  14   1   22.03    6.05
  -4  14   1   17.35    3.90
  -3 -14   1  180.51   13.88
   3 -14  -1  167.63   12.76
  -3  14   1  148.83   13.98
  -3  14   1  154.01   11.97
  -2 -14   1   16.48    4.89
   2 -14  -1    9.17    4.04
   2  14  -1   -0.21    3.32
  -2  14   1    5.50    3.99
   1 -14  -1   85.79    8.66
  -1 -14   1   79.53    8.81
   1  14  -1   81.49    9.80
  -1  14   1   89.64   10.03
  -1  14   1   90.26   10.17
   0 -14  -1  266.54   17.00
   0 -14   1  242.64   16.90
   0 -14   1  236.91   16.81
   0  14   1  254.97   19.10
   0  14  -1  244.86   18.29
   0  14   1  238.70   17.88
  -1 -14  -1  262.40   17.06
   1 -14   1  263.85   17.18
  -1  14  -1  232.34   17.97
   1  14   1  255.23   20.45
   1  14   1  220.39   17.45
  -2 -14  -1   25.56    5.94
   2 -14   1   22.54    5.60
   2 -14   1   33.14    5.36
   2  14   1   29.21    8.52
  -2  14  -1   34.75    7.31
   2  14   1   45.16    7.87
  -3 -14  -1  268.56   18.14
   3 -14   1  246.96   17.83
   3  14   1  289.42   19.20
   3  14   1  252.28   22.47
  -3  14  -1  283.41   20.05
   4 -14   1  174.05   13.75
  -4 -14  -1  144.01   12.99
  -4  14  -1  154.86   14.55
  -5 -14  -1  344.00   22.27
  -5  14  -1  330.07   23.48
  -5  14  -1  331.50   21.70
  -6 -14  -1   45.72    8.61
  -6  14  -1   62.23    8.48
  -6  14  -1   46.97    9.72
  -7 -14  -1   13.89    6.12
  -7  14  -1   12.88    6.20
  -7  14  -1    9.05    5.12
  -8 -14  -1  175.58   16.52
  -8  14  -1  204.00   16.84
  -9 -14  -1   76.33   12.84
  -9  14  -1   72.94   12.81
  -9  14  -1   84.18   12.42
 -10 -14  -1  204.44   19.24
 -10  14  -1  199.72   19.34
 -10  14  -1  207.04   18.23
 -11 -14  -1   44.46   10.31
 -11 -14  -1   75.67    9.53
 -11  14  -1   57.59   11.89
 -11  14  -1   71.60   12.38
 -12 -14  -1   14.71    6.51
 -12 -14  -1   29.09    9.33
 -12  14  -1   27.14    8.52
 -12  14  -1   29.23    8.53
 -13 -14  -1   84.36   10.36
 -13 -14  -1  123.43   16.23
 -13  14  -1   86.52   14.66
 -13  14  -1  108.05   14.71
 -14 -14  -1   -0.79    6.23
 -14 -14  -1  -11.36    4.51
 -14  14  -1   15.11    7.93
 -15 -14  -1   52.42   12.68
 -15  14  -1   47.57   12.06
 -15  14  -1   76.71   14.82
 -15 -15   1   37.92   12.23
 -15  15   1   33.12   11.00
 -15  15   1   53.29   12.27
 -14 -15   1  118.99   18.62
 -14 -15   1   93.76   12.13
 -14  15   1   76.91   15.26
 -14  15   1   96.49   15.22
 -13 -15   1   54.28   11.95
 -13 -15   1   35.44    8.40
 -13  15   1   48.13   11.55
 -13  15   1   45.93   10.42
 -12 -15   1   -2.92    4.74
 -12 -15   1   13.29    6.56
 -12  15   1    0.54    5.95
 -12  15   1   -7.38    5.26
 -11 -15   1   79.01   11.32
 -11 -15   1   70.52   13.19
 -11  15   1   62.47   13.10
 -11  15   1   77.35   12.20
 -10 -15   1   67.80   12.41
 -10  15   1   94.55   14.83
 -10  15   1   88.02   11.58
  -9 -15   1  137.20   14.99
  -9  15   1  148.03   16.29
  -9  15   1  129.43   13.66
  -8 -15   1  128.64   13.63
  -8  15   1  107.51   14.24
  -8  15   1  115.65   12.06
  -7 -15   1   -2.29    3.74
  -7  15   1    0.01    4.91
  -7  15   1    4.50    4.47
  -6 -15   1  268.50   19.84
  -6  15   1  267.17   21.37
   5 -15  -1   49.93    8.14
  -5 -15   1   27.08    7.18
  -5  15   1   33.72    5.10
  -5  15   1   34.24    8.52
  -4 -15   1  323.42   21.76
   4 -15  -1  329.97   20.85
  -4  15   1  309.23   18.76
  -4  15   1  325.45   23.13
  -3 -15   1    3.33    3.92
   3 -15  -1    0.79    3.18
  -3  15   1   -3.94    3.84
  -3  15   1    1.11    3.43
  -2 -15   1    2.89    3.70
   2 -15  -1   -0.35    2.89
  -2  15   1    0.71    4.23
   2  15  -1   -2.27    3.33
  -2  15   1    8.13    4.21
  -1 -15   1  119.56   11.62
   1 -15  -1  141.55   11.41
   1 -15  -1  118.78   11.25
   1  15  -1  115.69   12.17
  -1  15   1  114.53   12.02
  -1  15   1   94.05   11.96
   0 -15   1   92.82   10.19
   0 -15  -1  103.66   10.30
   0  15   1  107.68   12.81
   0  15   1  106.44   11.08
   0  15  -1   85.31   10.84
   1 -15   1   84.26    8.24
  -1 -15  -1   74.77    8.95
   1 -15   1   56.93    7.85
   1  15   1   81.43    9.74
  -1  15  -1   54.01    9.37
   1  15   1   50.96   10.60
   2 -15   1  205.77   13.46
  -2 -15  -1  198.76   15.38
   2 -15   1  216.05   15.83
   2  15   1  193.45   19.16
   2  15   1  192.19   15.90
  -2  15  -1  210.13   17.07
  -3 -15  -1   61.46    9.28
   3 -15   1   47.09    8.15
  -3  15  -1   56.89    9.89
   4 -15   1  427.33   25.77
  -4 -15  -1  461.73   26.77
  -4  15  -1  370.87   27.03
   5 -15   1  119.14   11.80
  -5 -15  -1  115.86   11.84
  -5  15  -1   95.56   12.30
  -6 -15  -1   94.76   11.84
  -6  15  -1   82.42   10.46
  -6  15  -1  113.90   13.54
  -7 -15  -1   45.02    9.85
  -7  15  -1   49.10   10.00
  -7  15  -1   37.34    8.25
  -8 -15  -1   -4.24    5.14
  -8  15  -1    8.39    6.37
  -8  15  -1    5.82    4.82
  -9 -15  -1  225.81   20.42
  -9  15  -1  269.18   20.31
  -9  15  -1  233.00   21.18
 -10 -15  -1   18.97    8.19
 -10  15  -1   16.69    7.58
 -10  15  -1   13.12    7.57
 -11 -15  -1   41.83   10.04
 -11 -15  -1   42.31    8.95
 -11  15  -1   46.43   11.19
 -11  15  -1   58.07   11.31
 -12 -15  -1   88.73   15.33
 -12 -15  -1   82.78   10.83
 -12  15  -1   76.03   14.10
 -12  15  -1   67.19   12.65
 -13 -15  -1   15.56    8.35
 -13 -15  -1   -5.52    4.56
 -13  15  -1   -2.35    5.89
 -14 -15  -1   57.93   12.94
 -14  15  -1   71.98   13.60
 -14  15  -1   68.01   13.56
 -14 -16   1   42.95    8.88
 -14 -16   1   62.42   13.16
 -14  16   1   60.11   12.02
 -13 -16   1   49.88   11.96
 -13 -16   1   66.60   11.01
 -13  16   1   49.67   10.96
 -13  16   1   57.80   12.26
 -12 -16   1   11.85    8.49
 -12 -16   1   25.07    7.90
 -12  16   1   16.30    8.78
 -12  16   1   33.31    8.69
 -11 -16   1   22.02    8.58
 -11  16   1   12.53    6.45
 -11  16   1   14.54    7.94
 -10 -16   1   70.82   12.75
 -10  16   1   75.49   13.88
 -10  16   1   92.64   12.01
  -9 -16   1   66.37   12.59
  -9  16   1   67.83   11.16
  -8 -16   1   24.56    7.78
  -8  16   1   28.22    7.41
  -8  16   1   32.17    9.39
  -7 -16   1  188.49   16.72
  -7  16   1  175.64   17.87
   6 -16  -1   88.36   10.59
  -6 -16   1   77.44   12.14
  -6  16   1   92.57   12.44
  -5 -16   1  271.50   20.31
   5 -16  -1  290.50   19.51
  -5  16   1  266.43   15.71
  -5  16   1  237.67   20.56
  -4 -16   1   14.98    6.35
   4 -16  -1    8.74    4.96
  -4  16   1   22.06    5.37
  -4  16   1    8.52    5.60
  -3 -16   1   26.87    7.13
   3 -16  -1   29.29    6.34
  -3  16   1   31.88    6.57
  -3  16   1   15.21    5.91
   2 -16  -1   60.88    8.86
  -2 -16   1   61.53    9.83
   2  16  -1   53.30    9.98
  -2  16   1   54.19    9.34
  -2  16   1   73.13   10.13
   1 -16  -1   61.64    8.61
  -1  16   1   83.97   11.13
   1  16  -1   74.76   10.23
  -1  16   1   74.24   11.62
   0 -16  -1  142.79   13.44
   0 -16   1  215.61   15.53
   0  16   1  186.88   16.08
   0  16  -1  187.03   16.56
   0  16   1  168.55   16.47
   1 -16   1  113.64   10.43
   1 -16   1  104.43   11.50
  -1 -16  -1  117.57   11.66
  -1  16  -1  120.81   12.86
   1  16   1  101.99   16.04
   1  16   1  139.73   13.11
  -2 -16  -1   18.49    5.50
   2 -16   1   22.09    5.87
  -2  16  -1   24.33    6.48
   3 -16   1  222.70   16.64
  -3 -16  -1  210.71   16.52
  -3  16  -1  200.57   17.83
   4 -16   1   55.16    9.11
  -4 -16  -1   51.82    8.84
  -4  16  -1   60.85   10.90
   5 -16   1  267.09   20.86
  -5 -16  -1  302.55   21.40
  -5  16  -1  349.32   24.54
  -6 -16  -1    4.74    5.26
  -6  16  -1   -2.89    4.66
  -7 -16  -1   19.17    7.24
  -7  16  -1   22.44    8.13
  -7  16  -1    9.18    6.32
  -8 -16  -1   94.23   12.58
  -8  16  -1  111.80   12.69
  -8  16  -1  123.79   14.98
  -9 -16  -1   12.64    6.37
  -9  16  -1   10.87    6.97
  -9  16  -1   18.68    6.89
 -10 -16  -1   95.00   13.16
 -10  16  -1   80.27   13.87
 -10  16  -1   92.45   12.44
 -11 -16  -1   31.73    9.67
 -11 -16  -1   23.91    6.86
 -11  16  -1   32.67    9.98
 -11  16  -1   22.00    8.31
 -12 -16  -1   -0.84    5.46
 -12 -16  -1   -5.75    6.35
 -12  16  -1    8.49    6.99
 -12  16  -1    9.83    6.61
 -13 -16  -1   79.86   11.81
 -13 -16  -1   98.28   17.26
 -13  16  -1   90.86   15.58
 -13  16  -1   98.94   14.89
 -14 -16  -1   20.17    9.21
 -14 -16  -1   -2.71    4.95
 -14  16  -1    5.77    8.01
 -14 -17   1  126.16   14.63
 -14  17   1  139.49   19.04
 -14  17   1   83.82   15.50
 -13 -17   1   15.56   10.09
 -13 -17   1   -0.80    8.11
 -13  17   1   26.82   10.57
 -13  17   1   19.76    8.53
 -12 -17   1   17.67    7.62
 -12 -17   1    8.99    7.32
 -12  17   1   26.97    8.62
 -12  17   1   16.07    8.43
 -11 -17   1   51.18   11.89
 -11  17   1   30.22   10.09
 -11  17   1   43.49    9.41
 -10 -17   1   20.95    8.21
 -10  17   1    6.31    8.07
 -10  17   1   42.81    9.02
  -9 -17   1   31.29    9.10
  -9  17   1   29.05    8.00
  -9  17   1   27.17    9.68
  -8 -17   1   51.21   10.07
  -8  17   1   76.57   13.41
   7 -17  -1   26.02    7.70
  -7 -17   1   20.46    7.28
  -7  17   1   12.54    6.97
   6 -17  -1  209.59   16.54
  -6 -17   1  185.72   16.93
  -6  17   1  198.04   18.74
  -5 -17   1   90.28   12.40
   5 -17  -1  120.04   11.99
  -5  17   1  124.52   14.21
  -4 -17   1  136.66   13.76
   4 -17  -1  115.26   12.03
  -4  17   1  136.30   14.78
  -3 -17   1   30.40    7.90
   3 -17  -1   29.99    7.01
  -3  17   1   42.14    7.91
  -3  17   1   41.57    9.20
  -2 -17   1   -8.13    3.19
   2 -17  -1    2.54    3.63
  -2  17   1   -3.01    3.84
   2  17  -1   -7.08    3.71
  -2  17   1   -1.45    5.36
  -1 -17   1  298.56   20.62
  -1  17   1  255.67   20.98
   1  17  -1  284.89   21.32
  -1  17   1  272.46   21.27
   0 -17   1   99.48   11.64
   0 -17  -1  111.07   11.25
   0  17   1  122.49   13.04
   0  17  -1  106.28   12.62
   0  17   1   78.46   13.26
  -1 -17  -1  179.55   15.11
   1 -17   1  200.49   16.19
   1 -17   1  204.39   15.43
  -1  17  -1  173.48   16.78
   1  17   1  178.32   16.31
   2 -17   1  151.12   11.98
   2 -17   1  139.29   13.40
  -2 -17  -1  160.90   14.34
  -2  17  -1  175.92   16.00
   2  17   1  153.42   15.01
   3 -17   1    8.77    5.02
  -3 -17  -1    1.44    4.30
  -3  17  -1   -4.35    3.81
   4 -17   1  264.23   20.16
  -4 -17  -1  312.93   21.42
  -4  17  -1  301.96   23.09
  -5 -17  -1   12.29    6.30
   5 -17   1    6.04    5.24
  -5  17  -1   13.63    6.80
  -6 -17  -1   93.65   12.58
   6 -17   1  112.99   12.86
  -6  17  -1  109.20   14.04
  -7 -17  -1   -3.71    4.33
  -7  17  -1    3.66    6.10
  -8  17  -1   20.83    7.97
  -8  17  -1   20.09    6.71
  -9 -17  -1  117.37   14.98
  -9  17  -1  113.66   16.12
  -9  17  -1  147.13   14.95
 -10 -17  -1   63.31   12.97
 -10  17  -1   65.80   12.08
 -11 -17  -1   11.60    7.64
 -11  17  -1   12.66    7.49
 -11  17  -1   15.18    7.47
 -12 -17  -1   63.98   12.69
 -12 -17  -1   81.25   11.79
 -12  17  -1   81.06   14.87
 -12  17  -1   62.69   12.46
 -13 -17  -1    7.10    8.04
 -13 -17  -1   12.18    6.36
 -13  17  -1    7.39    8.23
 -13  17  -1    3.65    7.49
 -13 -18   1   50.35   12.51
 -13 -18   1   65.01   11.63
 -13  18   1   82.84   13.82
 -13  18   1   68.90   14.84
 -12 -18   1    8.30    8.49
 -12 -18   1   29.19    9.16
 -12  18   1    1.15    7.61
 -12  18   1   10.47    7.89
 -11 -18   1   -5.70    6.19
 -11  18   1   -6.46    5.59
 -11  18   1    4.30    7.63
 -10 -18   1   59.83   12.88
 -10  18   1   93.22   15.96
 -10  18   1   61.68   11.63
  -9 -18   1   66.88   12.62
  -9  18   1   39.30   10.85
  -8 -18   1    3.01    5.35
   8 -18  -1   14.73    6.79
  -8  18   1   -1.19    6.10
  -7 -18   1  130.35   15.17
   7 -18  -1  138.26   13.98
  -7  18   1  125.01   15.74
  -6 -18   1  158.23   16.25
   6 -18  -1  151.29   14.54
  -6  18   1  142.45   16.79
  -5 -18   1  272.36   21.43
   5 -18  -1  254.33   19.44
  -5  18   1  284.88   23.11
   4 -18  -1   74.53   10.28
  -4 -18   1   79.56   10.98
  -4  18   1   65.36   11.91
  -3 -18   1   81.64   10.75
   3 -18  -1   82.67   10.24
  -3  18   1   71.78   12.15
  -2 -18   1   93.62   11.35
   2 -18  -1   91.60   11.01
  -2  18   1   88.22   12.44
   2  18  -1   84.67   11.99
  -1 -18   1   37.58    8.39
   1 -18  -1   45.19    8.50
  -1  18   1   34.83    8.57
   1  18  -1   54.13   10.62
   0 -18  -1  387.45   24.93
   0 -18   1  370.59   25.19
   0  18   1  410.50   27.51
   0  18  -1  363.18   26.67
   1 -18   1  192.12   16.38
  -1 -18  -1  186.52   16.10
  -1  18  -1  165.81   17.33
   1  18   1  188.71   17.07
  -2 -18  -1   37.80    8.26
   2 -18   1   35.91    8.31
  -2  18  -1   31.76    8.40
   2  18   1   29.51    7.89
   3 -18   1  205.21   18.24
  -3 -18  -1  238.73   18.92
  -3  18  -1  293.23   21.94
  -4 -18  -1    3.71    4.49
   4 -18   1    4.54    5.05
  -4  18  -1    0.57    5.11
   5 -18   1  156.54   15.11
  -5 -18  -1  168.12   15.52
  -5  18  -1  159.01   16.99
   6 -18   1   -2.77    5.19
  -6 -18  -1   -1.45    4.61
  -6  18  -1   -0.52    4.88
  -7 -18  -1   -7.52    5.19
   7 -18   1    8.87    5.89
  -7  18  -1   -9.91    5.22
  -8 -18  -1   54.50   11.45
  -8  18  -1   67.63   13.30
  -9 -18  -1   60.55   12.36
  -9  18  -1   63.70   11.87
  -9  18  -1   47.29   12.31
 -10 -18  -1   38.24   10.21
 -10  18  -1   62.33   13.35
 -10  18  -1   78.87   13.08
 -11 -18  -1   77.01   14.83
 -11  18  -1   73.15   12.80
 -11  18  -1   88.89   15.40
 -12 -18  -1    1.42    6.60
 -12 -18  -1   14.14    6.80
 -12  18  -1   -1.96    6.39
 -12  18  -1    7.18    7.38
 -13 -18  -1   84.89   15.44
 -13  18  -1  123.21   17.74
 -13  18  -1  125.53   16.55
 -13 -19   1   11.15    9.02
 -13 -19   1   41.06   10.68
 -13  19   1    1.45    9.52
 -13  19   1   18.41    9.98
 -12 -19   1   18.98    9.01
 -12  19   1   11.67    9.60
 -12  19   1   27.20    8.50
 -11 -19   1   41.18   10.97
 -11  19   1   28.62   11.60
 -11  19   1   29.61    9.06
 -10 -19   1   34.89   10.57
  -9 -19   1   34.30    9.68
   9 -19  -1   37.92    9.47
  -9  19   1   39.96   11.26
  -8 -19   1   76.01   13.03
   8 -19  -1   62.23   11.32
  -8  19   1   77.54   14.02
  -7 -19   1   16.53    7.90
   7 -19  -1   10.67    6.50
  -7  19   1    7.54    6.91
   6 -19  -1  223.33   18.69
  -6 -19   1  243.25   20.64
  -6  19   1  242.11   22.10
   5 -19  -1  155.03   14.52
  -5 -19   1  143.70   15.66
  -5  19   1  154.04   17.08
  -4 -19   1  220.28   19.27
   4 -19  -1  252.41   18.82
  -4  19   1  214.73   20.25
  -3 -19   1   89.72   11.64
   3 -19  -1   86.62   11.09
  -3  19   1   97.74   13.49
  -2 -19   1    1.19    5.45
   2 -19  -1   -3.56    4.17
   2  19  -1   -1.28    4.93
  -2  19   1   -2.38    4.62
   1 -19  -1  351.73   23.92
  -1 -19   1  360.52   24.66
  -1  19   1  320.37   25.52
   1  19  -1  371.97   26.80
   0 -19   1  138.58   13.93
   0 -19  -1  135.41   13.32
   0  19   1  130.21   15.59
   0  19  -1  119.58   14.41
   1 -19   1  151.14   15.28
  -1 -19  -1  160.06   15.50
  -1  19  -1  166.33   17.53
   1  19   1  187.76   17.40
  -2 -19  -1  217.39   18.24
   2 -19   1  213.06   17.75
  -2  19  -1  224.18   20.17
   2  19   1  238.72   20.28
  -3 -19  -1   -5.56    4.50
   3 -19   1    1.51    5.84
  -3  19  -1    8.75    5.72
   4 -19   1  290.82   20.89
  -4 -19  -1  240.29   19.95
  -4  19  -1  250.75   22.30
  -5 -19  -1   -0.10    4.74
   5 -19   1   -6.40    5.11
  -5  19  -1    5.38    6.06
  -6 -19  -1   52.60   11.11
   6 -19   1   58.55   10.53
  -6  19  -1   38.62    9.77
   7 -19   1   26.72    7.99
  -7 -19  -1   19.96    7.32
  -7  19  -1    7.01    7.22
  -8 -19  -1   41.32    9.90
   8 -19   1   19.67    9.13
  -8  19  -1   43.74   11.32
  -9 -19  -1   78.52   13.70
  -9  19  -1   83.05   14.81
 -10 -19  -1   90.99   15.87
 -10  19  -1  106.51   14.47
 -10  19  -1   97.33   16.56
 -11 -19  -1    5.67    8.70
 -11  19  -1   -0.38    7.67
 -11  19  -1    0.80    7.54
 -12 -19  -1  123.08   15.14
 -12 -19  -1  142.70   17.83
 -12  19  -1  116.26   16.15
 -12  19  -1  124.46   17.98
 -12 -20   1   49.21   12.58
 -12  20   1   20.69   10.58
 -11 -20   1    6.63    8.00
 -11  20   1    1.13    7.42
 -10 -20   1   44.92   11.55
  10 -20  -1   80.95   13.47
 -10  20   1   46.84   12.81
   9 -20  -1   53.40   10.69
  -9 -20   1   44.07   11.68
  -9  20   1   47.98   12.35
  -8 -20   1    0.54    6.90
   8 -20  -1    7.05    5.96
  -8  20   1    0.60    7.01
  -7 -20   1  154.24   16.41
   7 -20  -1  118.63   14.15
  -7  20   1  151.61   18.50
   6 -20  -1   54.01    9.92
  -6 -20   1   53.55   10.88
  -6  20   1   55.37   12.06
   5 -20  -1  253.47   20.65
  -5 -20   1  276.42   22.23
  -5  20   1  295.43   24.91
  -4 -20   1   65.16   11.99
   4 -20  -1   65.48   10.89
  -4  20   1   56.59   11.76
  -3 -20   1   60.75   11.36
   3 -20  -1   58.26   10.16
  -3  20   1   53.07   11.71
   2 -20  -1  108.94   13.11
  -2 -20   1  145.72   14.87
  -2  20   1  141.94   16.36
   1 -20  -1   29.67    8.26
  -1 -20   1   37.68    8.79
  -1  20   1   27.03    9.00
   1  20  -1   29.39    9.06
   0 -20  -1  282.27   21.18
   0 -20   1  268.11   22.12
   0  20   1  292.90   23.76
   0  20  -1  303.25   23.92
   1 -20   1  126.70   14.36
  -1 -20  -1  145.73   14.99
  -1  20  -1  125.09   15.27
   1  20   1  170.93   16.47
  -2 -20  -1   14.41    7.32
   2 -20   1   23.50    7.02
   2  20   1   20.74    8.37
  -2  20  -1   22.80    8.38
   3 -20   1  279.46   21.74
  -3 -20  -1  301.80   22.49
  -3  20  -1  274.92   23.71
   4 -20   1    8.12    5.95
  -4 -20  -1   19.02    8.10
  -4  20  -1   18.92    7.93
   5 -20   1  138.39   14.93
  -5 -20  -1  172.64   16.63
  -5  20  -1  196.97   19.98
  -6 -20  -1   -0.41    5.69
   6 -20   1   10.51    6.42
  -6  20  -1   12.96    7.41
   7 -20   1   -6.08    6.14
  -7 -20  -1   19.07    7.92
  -7  20  -1    3.12    5.73
  -8 -20  -1   74.65   13.42
   8 -20   1   56.83   11.24
  -8  20  -1   61.70   13.31
   9 -20   1   57.33   11.95
  -9 -20  -1   36.98   10.47
  -9  20  -1   57.76   13.54
 -10 -20  -1   92.32   15.90
 -10  20  -1   85.76   16.40
 -11 -20  -1  122.29   16.30
 -11  20  -1   89.39   17.30
 -12 -20  -1   10.63    8.16
 -12 -20  -1   13.55    8.61
 -12  20  -1   21.21    9.03
 -12  20  -1    3.92    8.06
  11 -21  -1   71.51   13.21
 -11  21   1   59.91   14.84
 -10 -21   1    0.49    8.55
  10 -21  -1   15.36    8.10
 -10  21   1   12.37    8.88
  -9 -21   1   34.68   11.09
   9 -21  -1   46.58   11.88
  -9  21   1   39.95   12.75
  -8 -21   1   83.95   15.42
   8 -21  -1  143.68   15.55
  -8  21   1  121.91   17.52
  -7 -21   1    5.25    7.56
   7 -21  -1   -4.89    5.83
  -7  21   1   17.79    8.08
   6 -21  -1  264.94   20.31
  -6 -21   1  212.21   19.93
  -6  21   1  204.67   22.01
   5 -21  -1   58.59   10.55
  -5 -21   1   40.11   10.41
  -5  21   1   34.90   10.05
  -4 -21   1  181.87   17.08
   4 -21  -1  120.80   14.53
  -4  21   1  149.80   17.39
   3 -21  -1   39.26    8.60
  -3 -21   1    8.54    7.65
  -3  21   1   20.03    7.81
   2 -21  -1   -1.02    4.75
  -2 -21   1    0.99    5.75
  -2  21   1    0.43    5.27
   1 -21  -1  171.11   16.24
  -1 -21   1  156.70   15.69
  -1  21   1  132.99   16.50
   1  21  -1  146.73   17.33
   0 -21   1  121.04   14.08
   0 -21  -1  114.88   13.73
   0  21   1  125.85   15.33
   0  21  -1  122.07   15.44
   1 -21   1   24.91    8.19
  -1 -21  -1   33.22    8.24
   1  21   1   30.10    8.58
  -1  21  -1   44.56   10.63
  -2 -21  -1  135.50   14.79
   2 -21   1  187.19   16.98
  -2  21  -1  142.74   17.15
  -3 -21  -1    2.81    6.30
   3 -21   1   11.87    5.77
  -3  21  -1    8.72    6.72
   4 -21   1  220.15   19.25
  -4 -21  -1  230.15   20.02
  -4  21  -1  259.39   22.74
   5 -21   1   34.89    8.89
  -5 -21  -1   37.93   10.04
  -5  21  -1   20.30    9.05
  -6 -21  -1   71.10   13.11
   6 -21   1   78.22   12.68
  -6  21  -1   54.93   12.13
  -7 -21  -1   23.39    9.05
   7 -21   1   23.78    8.88
  -7  21  -1   15.80    8.43
   8 -21   1   20.50    8.35
  -8 -21  -1    5.25    7.59
  -8  21  -1    9.86    8.86
   9 -21   1  129.36   16.76
  -9  21  -1  138.17   19.22
 -10 -21  -1   81.63   14.03
 -10  21  -1   71.47   15.62
 -11 -21  -1   33.33   10.72
 -11  21  -1   30.52   11.25
 -10 -22   1   88.24   16.36
  10 -22  -1   76.56   13.26
 -10  22   1   78.50   16.33
   9 -22  -1   64.15   12.08
  -9 -22   1   41.16   11.20
  -9  22   1   40.02   12.47
  -8 -22   1   27.87   10.40
  -8  22   1   32.75   11.73
  -7 -22   1  200.42   20.48
   7 -22  -1  215.53   18.93
  -7  22   1  172.58   20.88
  -6 -22   1   25.29    9.41
   6 -22  -1   14.02    7.52
  -6  22   1   43.43   11.49
  -5 -22   1  187.20   19.36
   5 -22  -1  174.67   17.50
  -5  22   1  209.74   21.63
  -4 -22   1    9.14    6.62
   4 -22  -1   16.47    6.49
  -4  22   1   -3.25    6.12
  -3 -22   1   97.16   12.94
   3 -22  -1   85.29   12.84
  -3  22   1   86.98   15.09
  -2 -22   1   15.92    7.99
   2 -22  -1   23.73    7.54
  -2  22   1   27.02    9.21
   1 -22  -1   24.84    7.75
  -1  22   1   20.58    9.40
   1  22  -1   36.52    9.85
   0 -22   1   42.27    9.85
   0 -22  -1   28.38    9.14
   0  22   1   52.49   11.52
   0  22  -1   45.08   10.70
   1 -22   1  153.66   15.42
  -1 -22  -1  160.14   16.07
   1  22   1  143.16   16.81
  -1  22  -1  119.77   16.15
  -2 -22  -1   -7.75    5.47
   2 -22   1   -0.35    5.72
   2  22   1   -1.47    5.72
  -2  22  -1   -1.74    5.63
  -3 -22  -1  211.16   18.99
   3 -22   1  200.44   18.57
  -3  22  -1  168.77   20.60
   4 -22   1   22.43    7.44
  -4 -22  -1   24.34    8.49
  -4  22  -1   37.79    9.82
   5 -22   1  168.58   17.56
  -5 -22  -1  187.31   18.16
  -5  22  -1  172.40   19.80
  -6 -22  -1   51.10   11.15
   6 -22   1   52.69   11.04
  -6  22  -1   30.22   10.15
   7 -22   1   13.18    7.21
  -7 -22  -1    1.25    7.05
  -7  22  -1   -9.87    6.55
   8 -22   1   73.10   13.17
  -8 -22  -1   82.69   14.27
  -8  22  -1   54.05   15.63
   9 -22   1   59.59   12.53
  -9 -22  -1   53.27   12.51
  -9  22  -1   36.13   11.76
  10 -22   1   85.02   15.09
 -10 -22  -1   54.69   13.93
 -10  22  -1   83.79   16.29
  10 -23  -1    0.83    8.44
 -10 -23   1    6.53    8.95
 -10  23   1   12.20    9.93
  -9 -23   1   75.74   14.29
  -9  23   1   53.57   13.93
  -8 -23   1  137.41   17.91
   8 -23  -1  139.35   16.07
  -8  23   1   93.60   17.23
   7 -23  -1  -14.03    6.25
  -7 -23   1   -8.87    6.27
  -7  23   1   -0.66    7.80
   6 -23  -1  161.95   17.33
  -6 -23   1  174.44   18.62
  -6  23   1  187.26   21.10
  -5 -23   1    3.30    7.54
   5 -23  -1   -0.92    6.25
   4 -23  -1  164.72   16.37
  -4 -23   1  142.19   17.54
  -4  23   1  161.42   19.07
   3 -23  -1   -0.36    5.69
  -3 -23   1    4.80    6.33
  -3  23   1   -7.31    5.63
  -2 -23   1    4.41    6.34
   2 -23  -1   -2.53    5.88
  -2  23   1   13.10    7.46
  -1 -23   1   34.58    9.83
   1 -23  -1   56.32   10.55
   1  23  -1   42.30   11.37
  -1  23   1   36.74   10.78
   0 -23   1   62.52   11.79
   0 -23  -1   58.77   11.78
   0  23   1   70.40   13.85
   1 -23   1    0.63    5.96
  -1 -23  -1   -5.96    5.74
  -1  23  -1    6.56    7.35
   1  23   1    4.17    6.96
   2 -23   1  136.72   15.27
  -2 -23  -1  143.37   15.83
  -2  23  -1  147.24   18.48
   3 -23   1   32.14    9.20
  -3 -23  -1   19.93    8.36
  -3  23  -1   22.72    9.17
   4 -23   1  197.16   18.88
  -4 -23  -1  185.43   19.14
  -4  23  -1  187.24   21.28
   5 -23   1   49.55   10.62
  -5 -23  -1   45.62   11.22
  -5  23  -1   29.41   11.19
   6 -23   1   18.88    8.66
  -6 -23  -1   50.52   12.02
  -6  23  -1   23.38    9.57
   7 -23   1   68.09   12.08
  -7 -23  -1   45.01   11.33
  -7  23  -1   39.20   13.23
   8 -23   1    1.54    7.13
  -8 -23  -1   -5.09    7.50
  -8  23  -1    4.76    8.29
  -9 -23  -1   95.42   16.63
   9 -23   1  143.40   17.82
  -9  23  -1  110.51   18.56
   9 -24  -1   29.24   10.99
  -9 -24   1   37.85   12.01
  -9  24   1   27.07   11.11
   8 -24  -1   26.45    8.85
  -8 -24   1   14.19    7.58
  -8  24   1    4.41    9.82
   7 -24  -1   92.32   14.51
  -7 -24   1  106.45   16.75
  -7  24   1  106.77   18.09
  -6 -24   1   11.51    7.92
   6 -24  -1   20.55    7.97
  -6  24   1    9.41    7.80
   5 -24  -1  141.79   17.03
  -5 -24   1  161.28   18.89
  -5  24   1  159.72   19.95
   4 -24  -1    5.72    7.11
  -4 -24   1    3.08    7.35
  -4  24   1   -1.78    6.39
  -3 -24   1   40.22   10.62
   3 -24  -1   58.25   10.56
  -3  24   1   46.75   12.80
  -2 -24   1   10.82    6.50
   2 -24  -1   12.44    7.11
  -2  24   1   -3.03    7.08
  -1 -24   1   14.67    7.29
   1 -24  -1   15.37    7.26
  -1  24   1    9.62    8.14
   0 -24  -1   44.57   10.53
   0 -24   1   31.67    9.88
   0  24  -1   53.31   12.79
   0  24   1   43.38   11.89
   1 -24   1   79.46   13.54
  -1 -24  -1   75.11   12.68
   1  24   1   75.43   14.94
  -1  24  -1   73.53   14.60
   2 -24   1    3.09    6.56
  -2 -24  -1   -0.74    6.88
  -2  24  -1   -3.36    6.61
   3 -24   1  166.81   17.69
  -3 -24  -1  159.03   17.19
  -3  24  -1  146.67   19.44
  -4 -24  -1   14.23    8.44
   4 -24   1   28.07    9.12
  -4  24  -1   22.55   10.05
   5 -24   1  146.76   17.05
  -5 -24  -1  133.26   16.90
  -5  24  -1  155.07   20.01
  -6 -24  -1   24.35    9.19
   6 -24   1   28.57   10.17
  -6  24  -1   18.34    9.25
   7 -24   1   -1.62    7.12
  -7 -24  -1   -2.64    7.92
  -7  24  -1    8.81    7.99
  -8 -24  -1   49.52   12.58
   8 -24   1   48.69   11.88
  -8  24  -1   41.40   12.73
  -7 -25   1  -17.20    7.57
   7 -25  -1   -0.11    7.51
  -7  25   1   -1.60    8.65
   6 -25  -1  131.73   15.98
  -6 -25   1   88.62   15.54
  -6  25   1   90.09   16.12
  -5 -25   1   -0.22    7.87
   5 -25  -1   31.62    9.25
  -5  25   1   -6.21    8.67
  -4 -25   1   38.72   10.50
   4 -25  -1   29.72   10.31
  -3 -25   1    6.60    7.47
   3 -25  -1    8.95    7.05
  -3  25   1   -0.79    7.35
  -2 -25   1   20.68    8.50
   2 -25  -1    5.19    7.10
  -2  25   1   -9.00    7.17
   1 -25  -1   21.98    9.12
  -1 -25   1   32.24   10.30
  -1  25   1   36.42   11.16
   0 -25   1    5.01    8.68
   0 -25  -1   22.51    7.17
   0  25   1   29.87   11.09
   0  25  -1   48.85   12.27
  -1 -25  -1   18.68    8.70
   1 -25   1   37.83    9.30
   1  25   1    8.81    8.36
  -1  25  -1   -3.00    7.98
  -2 -25  -1   88.47   14.36
   2 -25   1  125.83   15.89
  -2  25  -1  104.22   17.53
  -3 -25  -1    5.70    8.02
   3 -25   1    0.69    6.26
  -3  25  -1   18.08    9.24
  -4 -25  -1  167.11   18.24
   4 -25   1  153.11   17.59
  -4  25  -1  123.10   20.37
  -5 -25  -1   12.04    8.33
   5 -25   1   -0.89    7.21
  -5  25  -1    3.36    8.15
  -6 -25  -1   64.09   13.87
  -6  25  -1   45.49   13.81
   7 -25   1   14.72   10.49
  -7 -25  -1   -6.63    7.77
  -7  25  -1    5.19    8.65
   6 -26  -1   29.64    9.65
  -6 -26   1   28.88   10.36
  -6  26   1   13.74    9.61
   5 -26  -1   46.67   12.66
  -5 -26   1   85.91   15.19
  -5  26   1   72.59   16.12
  -4 -26   1   31.63   11.23
   4 -26  -1   41.35   10.69
  -4  26   1   32.78   11.60
   3 -26  -1   10.97    8.68
  -3 -26   1   10.99    8.86
  -3  26   1   28.07   11.43
  -2 -26   1   22.36    9.88
   2 -26  -1   13.15    8.40
  -2  26   1   19.18    9.75
   1 -26  -1   -2.68    6.88
  -1 -26   1   15.19    8.18
  -1  26   1  -16.71    7.48
   0 -26  -1   42.24   11.55
   0  26  -1   34.82   12.37
   0  26   1   31.97   11.74
  -1 -26  -1   72.16   13.62
   1 -26   1   70.24   13.70
  -1  26  -1   65.03   15.42
  -2 -26  -1   17.87    8.78
   2 -26   1    7.72    8.99
  -2  26  -1    8.10    9.49
   3 -26   1  133.58   17.00
  -3 -26  -1  111.64   15.68
  -3  26  -1   94.96   17.54
  -4 -26  -1   -8.38    7.77
   4 -26   1  -12.92    6.68
  -4  26  -1   -5.00    7.38
  -5 -26  -1   78.51   14.87
   5 -26   1   96.96   15.51
   6 -26   1    8.91    9.86
  -6 -26  -1  -10.64    7.67
  -6  26  -1    2.23    8.68
   4 -27  -1   25.95   10.72
  -4 -27   1   26.03   10.74
  -4  27   1   31.87   13.33
   3 -27  -1   31.98   11.10
  -3 -27   1   30.14   11.12
  -3  27   1   35.69   12.69
  -2 -27   1   13.08    9.58
   2 -27  -1   22.41    9.51
  -2  27   1   20.76   10.43
  -1 -27   1   66.73   13.82
   1 -27  -1   82.65   14.81
  -1  27   1   63.28   14.90
   0 -27  -1   58.15   12.59
   0 -27   1   20.24   10.49
   0  27   1   27.14   11.47
   1 -27   1   47.96   12.21
  -1 -27  -1   43.71   11.12
  -1  27  -1   44.27   12.90
   2 -27   1   64.16   14.02
  -2 -27  -1   95.82   15.53
  -2  27  -1   54.03   15.87
   3 -27   1    1.00    8.98
  -3 -27  -1   -2.33    8.67
  -3  27  -1  -14.09    8.52
  -4  27  -1   78.69   16.59
 -18   0   2  258.78   21.96
 -17   0   2   50.08   12.59
 -17   0   2   60.29   11.09
 -16   0   2   18.19    6.52
 -15   0   2    9.31    7.08
 -15   0   2    7.09    5.32
 -14   0   2  135.44   14.57
 -14   0   2  138.54   13.57
 -13   0   2   10.45    5.40
 -13   0   2   11.25    4.69
 -12   0   2   66.83   10.68
 -12   0   2   71.44    8.99
 -11   0   2   76.91    9.51
 -11   0   2   70.03    8.94
 -10   0   2 1170.26   57.26
  -9   0   2  271.94   17.40
  -9   0   2  277.25   18.03
  -8   0   2    4.09    2.71
  -8   0   2    7.75    2.89
  -7   0   2    2.15    2.31
   7   0  -2    1.35    2.22
  -7   0   2    4.02    2.32
  -6   0   2 1954.63   98.09
  -6   0   2 2191.89   98.52
   6   0  -2 2237.70   98.38
   6   0  -2 2385.38   99.05
  -5   0   2  392.86   20.85
  -5   0   2  408.51   21.06
   5   0  -2  422.16   20.86
  -4   0   2 2220.30   93.13
   4   0  -2 2101.17   93.07
  -4   0   2 1959.09   92.41
  -3   0   2  363.18   18.24
   3   0  -2  383.79   18.21
  -3   0   2  400.22   19.00
  -1   0   2   25.33    1.60
  -1   0   2   28.20    2.26
   1   0   2    3.65    0.63
  -1   0  -2    2.27    0.96
   1   0   2    3.09    1.12
  -1   0  -2    3.45    0.62
  -1   0  -2    3.96    1.29
   1   0   2    3.55    0.98
   2   0   2    6.40    1.85
   2   0   2    7.69    2.29
   2   0   2    9.45    1.28
  -2   0  -2    7.77    1.16
  -2   0  -2    7.37    1.89
  -2   0  -2    8.34    2.27
  -3   0  -2   -0.79    1.06
  -3   0  -2    0.63    0.86
   3   0   2    1.20    0.84
   3   0   2    0.79    2.15
   3   0   2    0.30    1.27
  -4   0  -2 1184.11   54.34
   4   0   2 1231.33   54.40
  -4   0  -2 1211.56   57.48
   4   0   2 1209.11   56.20
  -4   0  -2 1271.47   56.41
  -5   0  -2   53.98    4.41
   5   0   2   56.02    5.58
  -5   0  -2   50.83    5.56
   5   0   2   57.77    4.58
  -5   0  -2   40.79    6.28
  -6   0  -2 2395.73  113.05
  -6   0  -2 2383.24  108.50
   6   0   2 2510.26  108.81
  -6   0  -2 2538.32  111.26
   7   0   2   37.23    4.65
  -7   0  -2   47.48    7.14
  -7   0  -2   36.54    4.29
  -8   0  -2  327.25   21.27
  -8   0  -2  328.86   18.98
   8   0   2  394.29   19.84
   9   0   2    5.74    3.09
  -9   0  -2    4.24    2.58
  -9   0  -2    4.99    3.72
 -10   0  -2    9.40    3.40
 -10   0  -2    3.66    3.88
 -11   0  -2   40.05    6.83
 -11   0  -2   41.05    8.81
 -12   0  -2  753.16   39.14
 -12   0  -2  765.40   43.59
 -13   0  -2  285.86   22.00
 -13   0  -2  233.95   17.22
 -14   0  -2 1262.04   63.00
 -14   0  -2 1306.40   68.56
 -15   0  -2  179.26   19.28
 -15   0  -2  182.53   15.16
 -16   0  -2  328.27   22.01
 -16   0  -2  304.36   26.84
 -17   0  -2   34.01   11.32
 -17   0  -2   29.27    7.20
 -18  -1   2  105.82   15.17
 -18   1   2  123.65   15.71
 -17  -1   2   58.15   11.26
 -17  -1   2   89.00   16.20
 -17   1   2   64.67   13.61
 -17   1   2   74.13   12.51
 -16  -1   2   -4.07    4.97
 -16  -1   2   -3.58    5.47
 -16   1   2    2.05    5.59
 -16   1   2    9.11    6.41
 -15  -1   2   51.76   11.67
 -15   1   2   39.71    9.87
 -15   1   2   31.64    8.46
 -14  -1   2   24.14    7.67
 -14  -1   2   31.05    9.32
 -14   1   2   25.51    7.40
 -14   1   2   30.42    8.64
 -13  -1   2  115.63   12.30
 -13  -1   2  124.95   13.54
 -13   1   2  134.09   14.31
 -12  -1   2   57.77    8.26
 -12  -1   2   45.82    9.67
 -12   1   2   57.26   10.02
 -12   1   2   49.43    8.97
 -11  -1   2  662.73   38.32
 -11  -1   2  737.29   37.49
 -11   1   2  645.83   37.91
 -11   1   2  732.41   37.77
 -10  -1   2  170.85   12.86
 -10  -1   2  150.54   13.41
 -10   1   2  163.47   13.54
 -10   1   2  171.03   13.12
  -9  -1   2 1258.76   61.07
  -9   1   2 1249.32   60.85
  -9   1   2 1256.77   60.23
  -8  -1   2    5.83    2.92
  -8  -1   2    8.69    2.96
  -8   1   2    4.26    2.81
  -8   1   2    7.54    2.91
   7  -1  -2  292.15   16.91
  -7  -1   2  276.66   16.39
  -7  -1   2  290.72   17.06
  -7   1   2  260.12   16.47
  -7   1   2  269.50   16.52
   7   1  -2  289.59   16.90
   6  -1  -2  191.38   11.17
  -6  -1   2  177.80   11.36
  -6  -1   2  195.22   11.44
   6  -1  -2  177.83   11.47
  -6   1   2  176.11   11.25
   6   1  -2  153.51   10.97
  -6   1   2  156.14   10.99
   6   1  -2  145.35   10.62
   5  -1  -2 4410.89  198.47
   5  -1  -2 4594.94  198.03
  -5  -1   2 4688.70  198.56
  -5  -1   2 4049.43  198.00
   5   1  -2 4963.85  198.91
  -5   1   2 4349.76  198.02
  -5   1   2 4617.91  198.63
   5   1  -2 4604.12  198.29
  -4  -1   2   31.92    3.62
   4  -1  -2   29.78    3.32
  -4  -1   2   39.69    4.01
   4  -1  -2   43.08    4.05
  -4   1   2   37.10    3.94
  -4   1   2   32.22    3.45
   4   1  -2   31.05    3.46
   4   1  -2   39.35    4.02
  -2  -1   2  140.50    7.60
  -2  -1   2  150.90    8.18
   2  -1  -2  142.15    7.15
   2  -1  -2  145.30    8.03
  -2   1   2  144.17    8.14
   2   1  -2  155.36    7.67
  -2   1   2  138.73    7.18
   1  -1  -2 3094.34  132.31
  -1   1   2 3007.00  132.33
   0   1   2   40.13    2.99
   0   1   2   32.15    2.06
   0   1   2   36.75    2.27
   0   1  -2   36.44    2.67
  -1  -1  -2 1475.37   65.45
   1  -1   2 1381.24   65.54
  -1  -1  -2 1503.65   66.34
   1  -1   2 1445.06   65.14
   1  -1   2 1494.02   65.42
  -1   1  -2 1538.41   65.75
  -1   1  -2 1487.49   65.34
   1   1   2 1556.21   66.57
  -1   1  -2 1545.21   65.20
  -2  -1  -2    0.92    1.64
   2  -1   2    2.87    1.34
  -2  -1  -2    2.55    0.48
   2  -1   2    1.39    0.88
   2  -1   2    0.87    1.13
  -2  -1  -2    1.84    1.26
   2   1   2    1.90    1.12
  -2   1  -2    1.12    0.88
  -2   1  -2    3.81    1.44
   2   1   2    1.88    1.64
  -2   1  -2    2.93    1.49
  -3  -1  -2 1623.94   72.08
   3  -1   2 1549.00   74.72
  -3  -1  -2 1734.68   74.24
  -3  -1  -2 1729.05   75.74
   3  -1   2 1480.08   72.72
   3   1   2 1651.02   76.19
   3   1   2 1769.63   74.28
  -3   1  -2 1779.78   73.04
  -3   1  -2 1652.12   74.37
  -3   1  -2 1590.86   74.16
  -4  -1  -2   22.59    3.73
  -4  -1  -2   28.12    5.17
   4  -1   2   18.40    2.60
   4  -1   2   27.12    3.68
  -4  -1  -2   18.61    2.30
  -4   1  -2   20.59    2.74
   4   1   2   14.66    2.27
  -4   1  -2   24.20    4.57
   4   1   2   19.55    5.69
  -4   1  -2   28.18    4.57
   4   1   2   15.01    3.52
  -5  -1  -2 2072.29  101.00
  -5  -1  -2 2147.37   99.00
  -5  -1  -2 2330.05   96.68
   5  -1   2 1996.38   97.02
   5  -1   2 2322.06   99.32
  -5   1  -2 2217.17  100.32
  -5   1  -2 2367.49   97.56
  -5   1  -2 2062.13   98.88
   5   1   2 2268.74   96.88
   5   1   2 2187.87   99.03
  -6  -1  -2    7.94    1.95
   6  -1   2   11.81    2.63
  -6  -1  -2    7.23    4.34
  -6  -1  -2    6.25    2.95
  -6   1  -2    8.51    2.53
   6   1   2    5.17    2.32
  -6   1  -2    8.01    2.89
  -6   1  -2    8.28    3.73
  -7  -1  -2  287.61   15.96
  -7  -1  -2  314.23   18.89
   7  -1   2  334.27   17.11
  -7   1  -2  312.72   18.83
  -7   1  -2  280.39   19.77
  -7   1  -2  278.63   16.48
   7   1   2  291.80   16.34
   8  -1   2   24.60    4.43
  -8  -1  -2   24.30    5.55
  -8  -1  -2   22.87    3.99
   8   1   2   27.75    4.73
  -8   1  -2   23.35    5.34
  -8   1  -2   20.19    4.27
   9  -1   2  229.94   15.27
  -9  -1  -2  263.61   17.49
  -9   1  -2  230.40   17.15
  -9   1  -2  220.24   14.50
   9   1   2  224.12   14.65
 -10  -1  -2    5.89    4.88
 -10  -1  -2    6.67    3.28
 -10   1  -2    7.91    4.66
  10   1   2   18.05    4.51
 -10   1  -2   11.26    3.66
 -11  -1  -2   68.18    7.52
 -11  -1  -2   76.85   10.02
 -11   1  -2   55.60    8.28
 -11   1  -2   62.42   11.07
 -12  -1  -2   84.75   11.22
 -12  -1  -2   82.60    8.53
 -12   1  -2   75.58    9.32
 -12   1  -2   86.53   11.06
 -13  -1  -2 1444.13   75.69
 -13  -1  -2 1507.04   70.69
 -13   1  -2 1523.95   76.17
 -13   1  -2 1437.07   71.10
 -14  -1  -2  280.73   18.25
 -14  -1  -2  203.73   20.64
 -14   1  -2  246.25   18.24
 -14   1  -2  275.18   22.74
 -15  -1  -2  843.04   48.62
 -15  -1  -2  801.14   41.89
 -15   1  -2  772.84   47.44
 -15   1  -2  740.16   42.01
 -16  -1  -2  105.31   11.45
 -16  -1  -2  104.51   17.23
 -16   1  -2   90.86   12.22
 -16   1  -2  126.62   16.82
 -17  -1  -2   73.92   15.80
 -17   1  -2  109.05   18.14
 -17   1  -2   93.75   12.18
 -17  -2   2   16.07    7.53
 -17  -2   2   18.94    9.70
 -17   2   2    7.86    7.06
 -17   2   2   33.57    9.81
 -16  -2   2   35.15    9.18
 -16  -2   2   24.14    7.35
 -16   2   2   13.61    7.21
 -16   2   2   23.99    8.33
 -15  -2   2   57.57   10.29
 -15  -2   2   60.58   12.41
 -15   2   2   35.67    8.79
 -15   2   2   53.28   10.91
 -14  -2   2  329.17   22.58
 -14  -2   2  339.83   25.08
 -14   2   2  318.66   23.07
 -14   2   2  319.21   24.19
 -13  -2   2  175.12   15.89
 -13  -2   2  180.68   14.25
 -13   2   2  157.11   14.35
 -13   2   2  146.53   14.66
 -12  -2   2  431.53   27.40
 -12  -2   2  398.73   24.88
 -12   2   2  401.78   26.35
 -12   2   2  408.72   25.62
 -11  -2   2  156.11   14.37
 -11  -2   2  153.92   12.74
 -11   2   2  160.08   13.50
 -11   2   2  178.69   14.80
 -10  -2   2  857.56   40.09
 -10  -2   2  814.07   41.37
 -10   2   2  694.76   40.14
 -10   2   2  709.61   39.65
  -9  -2   2  129.24   10.20
  -9  -2   2  121.39   11.04
  -9   2   2  107.07   10.10
  -9   2   2  116.98   10.49
  -8  -2   2    6.62    3.01
  -8  -2   2    1.70    2.67
  -8   2   2    2.77    2.61
  -8   2   2    5.15    2.74
  -7  -2   2   40.83    5.45
   7  -2  -2   57.88    6.66
  -7   2   2   67.23    6.56
  -6  -2   2 1960.96   88.93
   6  -2  -2 1931.07   88.64
   6  -2  -2 1862.40   89.16
  -6  -2   2 2086.62   89.80
   6   2  -2 1977.55   89.21
  -6   2   2 1811.51   88.73
  -6   2   2 2175.23   89.83
  -5  -2   2  272.83   15.16
  -5  -2   2  278.59   15.43
   5  -2  -2  277.32   15.47
   5  -2  -2  277.22   14.82
   5   2  -2  272.25   15.12
  -5   2   2  267.24   14.92
  -5   2   2  257.13   15.37
  -4  -2   2  667.69   33.91
   4  -2  -2  761.45   34.54
  -4  -2   2  800.95   34.51
   4  -2  -2  708.24   33.52
  -4   2   2  722.01   33.71
  -4   2   2  640.01   34.16
   4   2  -2  758.03   34.12
  -3  -2   2   66.75    5.13
   3  -2  -2   74.67    4.71
   3  -2  -2   75.38    5.53
   3   2  -2   69.06    5.03
  -3   2   2   71.57    5.49
  -3   2   2   65.29    4.64
   2  -2  -2  132.94    7.67
  -2  -2   2  125.09    7.24
   2  -2  -2  131.83    6.64
   2   2  -2  134.21    7.33
  -2   2   2  121.23    6.58
  -2   2   2  135.37    7.72
   1  -2  -2    6.02    1.36
  -1  -2   2    9.63    1.62
   1  -2  -2    7.11    0.81
  -1   2   2    7.15    1.47
   1   2  -2    8.30    1.49
   0  -2  -2 3030.91  124.60
   0  -2   2 2676.64  125.06
   0  -2  -2 2767.06  125.46
   0  -2   2 2665.20  124.75
   0  -2  -2 2849.17  124.26
   0   2  -2 3052.82  124.97
   0   2   2 2824.12  124.56
   0   2   2 2818.51  124.26
   0   2   2 3199.49  125.84
   1  -2   2    5.17    1.42
  -1  -2  -2    6.13    0.89
  -1  -2  -2    6.46    1.98
   1  -2   2    6.83    1.47
   1  -2   2    7.00    1.19
  -1  -2  -2    6.17    1.40
  -1   2  -2    5.71    1.56
   1   2   2    7.48    2.29
  -1   2  -2    4.49    1.33
   1   2   2    6.20    1.37
   1   2   2    6.19    0.98
   2  -2   2 1063.90   48.79
  -2  -2  -2 1080.54   50.10
   2  -2   2 1048.54   48.04
  -2  -2  -2 1113.52   48.74
   2  -2   2 1047.06   48.25
  -2   2  -2 1131.34   48.36
  -2   2  -2 1077.63   48.91
   2   2   2 1082.18   50.50
  -2   2  -2 1064.07   47.83
  -3  -2  -2    2.52    1.75
  -3  -2  -2    6.77    2.97
  -3  -2  -2    2.46    0.94
   3  -2   2    3.46    1.77
   3  -2   2    2.26    1.30
   3  -2   2    1.21    2.33
  -3   2  -2    0.67    1.44
  -3   2  -2    2.60    1.25
  -3   2  -2    2.74    1.85
   3   2   2    4.27    3.10
   3   2   2    3.33    1.62
  -4  -2  -2 2202.19   98.41
   4  -2   2 2061.14   97.12
  -4  -2  -2 2195.12   95.91
   4  -2   2 2230.02   98.46
  -4   2  -2 2293.51   98.77
   4   2   2 2163.93   98.25
  -4   2  -2 2238.49   97.33
   4   2   2 2271.19  101.84
  -4   2  -2 2149.23   98.32
  -5  -2  -2   21.50    4.43
   5  -2   2   20.87    3.68
   5  -2   2   21.99    4.43
  -5  -2  -2   19.57    5.26
  -5  -2  -2   19.89    2.51
  -5   2  -2   20.42    4.57
   5   2   2   22.28    4.44
   5   2   2   16.78    6.10
  -5   2  -2   19.47    4.24
  -5   2  -2   17.02    3.29
   6  -2   2  693.93   35.30
  -6  -2  -2  743.55   37.11
  -6  -2  -2  699.15   34.10
  -6   2  -2  766.35   37.36
  -6   2  -2  727.94   35.42
  -6   2  -2  801.65   38.41
  -7  -2  -2    7.61    2.35
  -7  -2  -2   11.34    3.95
   7  -2   2    6.58    2.76
  -7   2  -2    4.08    3.72
  -7   2  -2   10.67    3.13
  -7   2  -2    7.20    3.94
  -8  -2  -2  563.98   33.90
   8  -2   2  663.26   32.65
  -8  -2  -2  672.73   31.38
  -8   2  -2  661.27   32.60
  -8   2  -2  634.36   34.58
  -9  -2  -2   26.55    4.78
  -9  -2  -2   30.06    6.97
  -9   2  -2   35.85    6.19
  -9   2  -2   24.37    6.56
 -10  -2  -2  109.81   11.52
 -10  -2  -2   96.68    8.47
 -10   2  -2  114.00   11.88
 -10   2  -2  111.35    9.83
 -11  -2  -2    3.30    2.75
 -11  -2  -2    1.59    3.74
 -11   2  -2    3.12    4.01
 -12  -2  -2  356.85   26.09
 -12  -2  -2  417.71   22.77
 -12   2  -2  355.28   23.05
 -12   2  -2  400.97   26.80
 -13  -2  -2  173.12   12.95
 -13  -2  -2  155.75   16.40
 -13   2  -2  129.98   12.84
 -13   2  -2  141.98   15.60
 -14  -2  -2  828.69   50.39
 -14  -2  -2  924.39   45.67
 -14   2  -2  918.97   51.67
 -14   2  -2  878.75   46.81
 -15  -2  -2  118.64   15.53
 -15  -2  -2  123.91   11.77
 -15   2  -2   96.75   12.31
 -15   2  -2  116.02   15.97
 -16  -2  -2  288.35   19.43
 -16  -2  -2  219.79   23.51
 -16   2  -2  285.42   24.54
 -16   2  -2  253.15   20.20
 -17  -2  -2    8.85    9.73
 -17   2  -2   11.54    7.15
 -17   2  -2   -3.68    8.68
 -17  -3   2    6.15    6.47
 -17  -3   2    8.75    8.12
 -17   3   2    5.95    6.34
 -17   3   2   15.49    7.66
 -16  -3   2   42.54    9.37
 -16  -3   2   36.02   10.69
 -16   3   2   45.57   10.82
 -16   3   2   39.00    9.44
 -15  -3   2  173.59   17.97
 -15  -3   2  157.18   14.93
 -15   3   2  150.65   15.42
 -15   3   2  130.31   15.87
 -14  -3   2  123.13   14.35
 -14   3   2  114.03   13.98
 -14   3   2   94.94   13.94
 -13  -3   2  470.87   30.54
 -13  -3   2  472.87   27.97
 -13   3   2  428.39   29.29
 -13   3   2  476.68   29.22
 -12  -3   2  141.96   12.79
 -12  -3   2  191.89   16.35
 -12   3   2  165.86   15.06
 -12   3   2  152.21   14.09
 -11  -3   2  645.50   36.49
 -11  -3   2  684.98   34.91
 -11   3   2  618.54   35.79
 -11   3   2  611.98   35.31
 -10  -3   2  151.15   12.73
 -10  -3   2  201.44   15.09
 -10   3   2  202.39   14.56
 -10   3   2  165.20   13.85
  -9  -3   2 1573.10   71.55
  -9   3   2 1369.35   70.03
  -9   3   2 1499.20   70.72
  -8  -3   2   22.16    5.12
  -8  -3   2   38.85    6.05
  -8   3   2   29.50    5.93
  -8   3   2   32.42    5.81
   7  -3  -2   83.02    8.54
  -7  -3   2   93.07    7.91
  -7  -3   2   96.97    8.59
  -7   3   2   92.45    8.40
  -7   3   2   93.91    8.13
   6  -3  -2   58.53    6.41
   6  -3  -2   68.18    6.09
  -6  -3   2   64.67    6.58
  -6   3   2   60.63    5.88
  -6   3   2   63.08    6.41
   5  -3  -2 1973.26   83.95
  -5  -3   2 1834.64   84.55
  -5  -3   2 1807.91   84.16
  -5   3   2 1829.86   83.99
  -5   3   2 1877.92   84.88
   5   3  -2 1910.68   84.44
   4  -3  -2    9.48    2.39
   4  -3  -2   16.19    2.73
  -4  -3   2   14.90    3.11
  -4   3   2    8.83    2.64
   4   3  -2   13.96    2.85
  -4   3   2    8.17    2.29
   3  -3  -2  615.56   28.55
   3  -3  -2  642.36   29.88
  -3  -3   2  625.25   29.43
   3   3  -2  626.32   29.38
  -3   3   2  580.42   28.54
  -3   3   2  634.13   29.90
  -2  -3   2  112.02    6.98
   2  -3  -2   99.85    6.91
   2  -3  -2  114.46    6.03
  -2   3   2  118.58    7.29
  -2   3   2  113.05    6.01
   2   3  -2  105.65    6.81
   1  -3  -2  584.97   29.17
   1  -3  -2  670.50   30.40
   1  -3  -2  660.70   29.26
  -1  -3   2  685.05   30.29
   1   3  -2  679.46   30.23
  -1   3   2  678.73   30.53
   0  -3  -2    5.58    1.68
   0  -3  -2    6.06    1.37
   0  -3   2    7.98    1.72
   0  -3   2    6.26    1.68
   0  -3  -2    7.05    1.29
   0   3  -2    6.53    1.57
   0   3  -2    7.35    1.74
   0   3   2    5.19    1.17
   0   3   2    3.65    1.16
   0   3   2    3.44    1.69
  -1  -3  -2  297.43   15.85
   1  -3   2  292.56   14.82
   1  -3   2  284.12   14.89
  -1  -3  -2  278.20   14.46
  -1  -3  -2  298.69   13.95
  -1   3  -2  313.50   14.94
   1   3   2  276.36   14.41
   1   3   2  313.79   14.10
  -1   3  -2  316.19   15.09
   1   3   2  294.17   16.05
   2  -3   2   48.01    3.45
  -2  -3  -2   59.60    5.82
   2  -3   2   48.85    4.32
  -2  -3  -2   58.10    4.54
  -2  -3  -2   52.65    3.43
   2  -3   2   57.96    4.59
  -2   3  -2   58.37    3.37
  -2   3  -2   51.44    4.49
   2   3   2   56.81    6.07
   2   3   2   60.01    4.57
  -2   3  -2   56.39    4.50
   3  -3   2 2210.22   96.35
  -3  -3  -2 2147.65   96.14
   3  -3   2 2060.16   95.67
  -3  -3  -2 2184.64   98.56
  -3   3  -2 2117.34   96.38
  -3   3  -2 2200.23   95.00
  -3   3  -2 2071.32   95.68
   3   3   2 2257.49   96.32
   3   3   2 2225.13   99.40
  -4  -3  -2    9.38    1.73
  -4  -3  -2    7.17    2.61
   4  -3   2    9.04    2.36
  -4  -3  -2   10.90    3.79
   4  -3   2    6.41    2.56
  -4   3  -2    5.02    2.10
  -4   3  -2   12.77    3.13
   4   3   2    8.45    4.65
  -4   3  -2    7.11    2.45
   4   3   2    6.14    2.22
   5  -3   2 2245.91   99.06
  -5  -3  -2 2133.22  102.02
  -5  -3  -2 2225.81   99.13
  -5  -3  -2 2096.20   96.10
   5   3   2 2138.64  103.18
  -5   3  -2 2114.42   97.89
   5   3   2 2339.17  100.74
  -5   3  -2 2169.54   98.73
  -5   3  -2 2274.72   99.43
  -6  -3  -2   10.46    3.65
  -6  -3  -2   10.02    2.33
   6  -3   2   14.36    3.53
  -6   3  -2    9.87    3.30
  -6   3  -2    8.13    3.68
  -6   3  -2   12.87    3.52
  -7  -3  -2  601.85   33.22
  -7  -3  -2  599.44   29.92
   7  -3   2  628.21   31.73
  -7   3  -2  704.31   34.10
  -7   3  -2  614.88   31.65
  -7   3  -2  628.90   33.73
  -8  -3  -2   69.42    8.29
  -8  -3  -2   63.97    5.89
  -8   3  -2   73.62    8.58
  -8   3  -2   58.83    8.85
  -8   3  -2   78.61    7.56
  -9  -3  -2  916.46   48.06
  -9  -3  -2 1098.57   53.06
  -9   3  -2 1024.05   52.61
  -9   3  -2 1100.26   50.64
 -10  -3  -2   44.45    8.55
 -10  -3  -2   45.74    6.38
 -10   3  -2   48.54    8.54
 -10   3  -2   40.42    7.08
 -11  -3  -2    8.65    5.04
 -11  -3  -2    7.15    2.96
 -11   3  -2   10.13    4.95
 -12  -3  -2    0.28    3.02
 -12  -3  -2    9.09    5.23
 -12   3  -2    2.56    3.58
 -12   3  -2    7.04    5.49
 -13  -3  -2  712.69   42.30
 -13  -3  -2  722.40   36.73
 -13   3  -2  695.69   38.43
 -13   3  -2  676.06   41.54
 -14  -3  -2  110.52   15.15
 -14  -3  -2  112.07   11.21
 -14   3  -2  122.97   12.97
 -14   3  -2  141.10   16.11
 -15  -3  -2  450.40   32.35
 -15  -3  -2  429.03   25.72
 -15   3  -2  457.96   32.26
 -15   3  -2  424.75   27.77
 -16  -3  -2   68.60   14.85
 -16  -3  -2   42.93    7.81
 -16   3  -2   62.05   10.62
 -16   3  -2   52.49   12.93
 -17  -3  -2   25.94   11.58
 -17   3  -2   26.46   10.96
 -17   3  -2   41.02    9.10
 -17  -4   2   -8.69    6.85
 -17  -4   2    4.94    5.28
 -17   4   2    7.42    6.38
 -17   4   2   11.08    7.26
 -16  -4   2   78.52   15.21
 -16  -4   2   80.02   11.31
 -16   4   2   62.07   13.35
 -16   4   2   61.61   11.64
 -15  -4   2  103.74   14.09
 -15  -4   2   90.04   12.07
 -15   4   2   97.99   14.40
 -15   4   2  111.63   13.85
 -14  -4   2  314.34   23.05
 -14  -4   2  358.40   26.46
 -14   4   2  378.41   25.57
 -14   4   2  396.21   26.74
 -13  -4   2  130.39   12.18
 -13  -4   2  117.60   14.07
 -13   4   2  128.50   13.27
 -13   4   2  106.22   12.89
 -12  -4   2  370.93   25.75
 -12  -4   2  441.63   24.47
 -12   4   2  353.77   24.76
 -12   4   2  372.26   25.16
 -11  -4   2  159.95   14.45
 -11  -4   2  147.31   12.50
 -11   4   2  150.16   13.65
 -11   4   2  162.75   13.93
 -10  -4   2 1592.79   76.67
 -10  -4   2 1511.41   74.15
 -10   4   2 1725.76   76.63
 -10   4   2 1489.60   75.60
  -9  -4   2  267.97   19.10
  -9   4   2  285.61   19.16
  -9   4   2  340.12   19.96
  -8  -4   2  759.13   36.16
  -8  -4   2  679.67   33.97
  -8   4   2  640.42   34.86
  -8   4   2  587.68   34.05
  -7  -4   2    5.41    3.29
  -7  -4   2   -0.60    2.16
  -7   4   2    2.20    2.62
  -7   4   2    8.08    3.18
  -6  -4   2  152.68   10.45
   6  -4  -2  121.84    9.06
  -6  -4   2  125.75    9.36
  -6   4   2  115.54    9.17
  -6   4   2  146.80   10.46
   5  -4  -2    3.70    2.34
  -5  -4   2   11.16    3.41
   5  -4  -2    4.32    2.09
   5   4  -2    8.15    2.46
  -5   4   2    5.77    2.76
  -5   4   2    3.69    2.12
   4  -4  -2   25.32    3.12
   4  -4  -2   27.98    3.88
  -4  -4   2   26.49    4.31
  -4   4   2   25.36    4.25
   4   4  -2   24.79    3.37
  -4   4   2   21.53    3.05
   3  -4  -2   33.06    3.79
   3  -4  -2   23.78    2.64
  -3  -4   2   24.21    3.85
  -3   4   2   32.08    3.86
   3   4  -2   25.32    3.52
  -3   4   2   18.16    2.50
   2  -4  -2  896.85   42.34
   2  -4  -2  981.25   43.96
  -2  -4   2  938.14   43.52
   2   4  -2 1025.11   43.67
  -2   4   2 1016.04   44.20
  -2   4   2  858.53   42.31
   1  -4  -2    5.39    1.38
  -1  -4   2    7.72    2.06
  -1  -4   2    8.44    2.29
   1  -4  -2    8.45    2.01
   1   4  -2    9.65    2.06
  -1   4   2    7.50    2.02
  -1   4   2    9.23    2.09
   0  -4   2  852.38   40.87
   0  -4  -2  908.52   40.12
   0  -4   2  930.74   40.82
   0  -4  -2  819.72   41.24
   0  -4  -2  910.37   40.58
   0   4  -2  954.32   41.43
   0   4   2  941.09   41.79
   0   4   2  851.61   40.03
   0   4   2  892.61   40.65
   1  -4   2   17.15    2.92
  -1  -4  -2   19.41    3.79
   1  -4   2   18.59    2.52
  -1  -4  -2   19.24    2.53
  -1  -4  -2   17.48    2.17
   1   4   2   19.23    3.85
  -1   4  -2   17.57    2.98
  -1   4  -2   21.25    3.22
   1   4   2   16.54    2.56
  -2  -4  -2  723.29   36.15
   2  -4   2  824.24   37.63
  -2  -4  -2  799.46   39.38
   2  -4   2  826.61   37.80
  -2  -4  -2  796.53   37.40
   2   4   2  794.25   37.37
   2   4   2  839.52   40.08
  -2   4  -2  834.79   37.73
  -2   4  -2  828.80   37.80
  -3  -4  -2   15.04    4.29
   3  -4   2   14.91    3.20
   3  -4   2   12.31    2.90
  -3  -4  -2   15.36    3.23
  -3  -4  -2   15.55    2.32
   3   4   2   14.02    4.34
  -3   4  -2   12.86    2.86
  -3   4  -2   18.39    3.46
  -3   4  -2   12.95    2.01
   3   4   2   15.80    3.06
  -4  -4  -2 3808.94  172.30
   4  -4   2 3671.65  168.63
  -4  -4  -2 3895.23  169.27
   4  -4   2 3798.63  169.06
  -4   4  -2 3857.78  168.79
   4   4   2 3953.84  169.27
  -4   4  -2 3893.34  169.43
  -4   4  -2 3716.09  167.43
   4   4   2 3967.90  173.69
  -5  -4  -2   43.48    3.92
   5  -4   2   47.00    5.23
   5  -4   2   42.02    5.36
  -5  -4  -2   55.20    6.17
   5   4   2   59.31   10.92
  -5   4  -2   47.77    5.84
  -5   4  -2   51.42    5.42
  -5   4  -2   47.12    5.09
  -6  -4  -2 2500.61  115.60
   6  -4   2 2443.30  114.43
  -6  -4  -2 2713.10  112.55
  -6   4  -2 2513.37  114.93
  -6   4  -2 2573.93  115.85
  -6   4  -2 2578.96  114.68
  -7  -4  -2  124.80    7.87
  -7  -4  -2  100.31    9.49
   7  -4   2   89.88    9.76
  -7   4  -2  119.20   10.08
  -7   4  -2  111.52    9.21
  -7   4  -2  134.01   10.85
  -8  -4  -2 1027.80   49.05
  -8  -4  -2 1051.05   53.13
  -8   4  -2 1016.13   52.73
  -8   4  -2 1099.91   51.66
  -8   4  -2 1107.81   53.49
  -9  -4  -2   24.53    4.18
  -9  -4  -2   11.94    5.05
  -9   4  -2   20.19    6.04
  -9   4  -2   17.37    4.87
 -10  -4  -2  240.30   18.65
 -10  -4  -2  252.39   15.18
 -10   4  -2  249.99   19.04
 -10   4  -2  265.88   17.33
 -11  -4  -2    0.94    2.59
 -11  -4  -2   -0.80    4.39
 -11   4  -2    0.50    3.90
 -12  -4  -2   31.89    8.64
 -12  -4  -2   31.08    5.83
 -12   4  -2   44.90    8.03
 -12   4  -2   35.44    8.66
 -13  -4  -2   45.90   10.42
 -13  -4  -2   43.86    7.25
 -13   4  -2   37.11    7.99
 -13   4  -2   43.43   10.09
 -14  -4  -2  563.81   29.49
 -14  -4  -2  543.30   35.54
 -14   4  -2  490.33   31.36
 -14   4  -2  513.98   35.01
 -15  -4  -2   39.47   11.29
 -15  -4  -2   41.37    7.91
 -15   4  -2   48.05    9.64
 -15   4  -2   49.00   12.18
 -16  -4  -2   96.07   17.25
 -16  -4  -2   71.59    9.37
 -16   4  -2  111.21   13.16
 -16   4  -2   96.69   16.00
 -17  -4  -2   15.97    9.31
 -17  -4  -2    6.59    5.03
 -17   4  -2   -5.44    5.81
 -17   4  -2   -0.19    7.59
 -17  -5   2   12.76    7.83
 -17  -5   2    5.65    6.04
 -17   5   2    6.05    7.11
 -16  -5   2   40.09    8.51
 -16  -5   2   43.43   11.53
 -16   5   2   39.59   10.27
 -16   5   2   30.84    9.39
 -15  -5   2  221.91   17.58
 -15  -5   2  198.95   20.56
 -15   5   2  179.32   18.60
 -15   5   2  213.93   19.20
 -14  -5   2  134.36   15.77
 -14  -5   2  132.67   13.12
 -14   5   2  145.75   15.29
 -14   5   2  131.38   14.50
 -13  -5   2  371.57   26.06
 -13  -5   2  322.09   22.41
 -13   5   2  343.94   24.75
 -13   5   2  380.63   24.95
 -12  -5   2  176.40   14.31
 -12  -5   2  185.97   16.74
 -12   5   2  198.69   16.11
 -12   5   2  178.35   15.96
 -11  -5   2 1246.22   60.59
 -11  -5   2 1176.30   57.23
 -11   5   2 1058.68   58.39
 -11   5   2 1184.45   59.30
 -10  -5   2  218.13   16.55
 -10  -5   2  198.18   14.65
 -10   5   2  205.76   15.80
 -10   5   2  220.45   16.42
  -9  -5   2 2095.13   92.55
  -9  -5   2 1789.84   93.61
  -9   5   2 2071.60   93.79
  -9   5   2 2055.07   94.17
  -8  -5   2  101.64    9.34
  -8  -5   2   82.67    8.11
  -8   5   2   86.72    8.98
  -8   5   2   86.71    8.56
  -7  -5   2    7.18    2.83
  -7  -5   2    6.50    2.98
  -7   5   2    6.24    2.95
  -6  -5   2   25.05    5.15
  -6  -5   2   24.19    4.43
   6  -5  -2   24.58    4.33
  -6   5   2   22.94    4.36
  -6   5   2   24.09    5.06
   5  -5  -2  430.47   21.43
   5  -5  -2  443.96   23.02
  -5  -5   2  406.10   22.32
  -5   5   2  371.11   22.34
  -5   5   2  393.18   21.33
   5   5  -2  441.43   23.55
   4  -5  -2   21.09    3.43
   4  -5  -2   19.43    3.60
  -4  -5   2   25.60    4.63
  -4   5   2   18.42    3.83
   4   5  -2   27.04    4.66
  -4   5   2   23.95    3.19
  -3  -5   2   35.26    4.93
   3  -5  -2   28.53    3.12
   3  -5  -2   33.73    4.28
  -3   5   2   39.36    4.50
   3   5  -2   33.97    3.89
  -3   5   2   28.26    3.14
  -2  -5   2   66.05    5.21
   2  -5  -2   56.45    5.14
   2  -5  -2   55.41    4.15
  -2   5   2   61.91    5.43
  -2   5   2   54.29    4.25
   2   5  -2   59.79    5.00
   1  -5  -2  684.21   32.39
  -1  -5   2  660.95   32.15
  -1  -5   2  663.04   32.61
   1  -5  -2  676.84   31.26
  -1   5   2  680.80   32.56
  -1   5   2  736.42   32.60
   0  -5  -2    5.45    1.71
   0  -5   2    6.23    1.93
   0  -5   2   10.36    2.54
   0  -5   2    5.87    2.03
   0  -5  -2    6.90    1.75
   0  -5  -2    8.28    2.30
   0   5   2    4.81    1.65
   0   5  -2    6.41    2.26
   0   5   2    5.90    1.55
   0   5   2    5.09    2.34
  -1  -5  -2   18.45    2.59
  -1  -5  -2   17.76    3.73
  -1  -5  -2   25.16    2.98
   1  -5   2   23.03    3.88
   1  -5   2   14.32    2.83
   1  -5   2   20.98    2.45
   1   5   2   25.05    4.66
   1   5   2   19.93    2.74
  -1   5  -2   23.96    3.57
  -1   5  -2   25.02    3.38
   1   5   2   15.68    2.69
   2  -5   2    9.36    2.49
  -2  -5  -2   16.19    3.94
  -2  -5  -2   12.37    2.26
   2  -5   2   11.14    2.52
  -2  -5  -2   11.39    2.59
   2   5   2   15.57    2.98
  -2   5  -2    8.51    2.51
   2   5   2   12.23    2.33
   2   5   2    9.83    3.55
  -2   5  -2   11.26    2.81
  -3  -5  -2 2640.08  123.08
  -3  -5  -2 2597.82  125.78
   3  -5   2 2654.47  123.24
  -3  -5  -2 3064.48  121.85
   3  -5   2 2702.74  123.13
  -3   5  -2 2840.67  123.52
   3   5   2 2730.86  126.94
   3   5   2 2900.86  123.34
  -3   5  -2 2873.85  123.45
  -4  -5  -2   29.59    4.92
   4  -5   2   32.51    5.06
  -4  -5  -2   29.12    3.29
  -4  -5  -2   32.76    6.69
   4  -5   2   38.86    4.61
  -4   5  -2   30.09    3.15
  -4   5  -2   30.78    4.32
   4   5   2   45.80    8.97
  -4   5  -2   24.49    4.48
   4   5   2   32.40    5.11
   5  -5   2 3028.53  131.19
  -5  -5  -2 2806.04  131.28
  -5   5  -2 2939.67  131.62
  -5   5  -2 2974.54  131.12
  -5   5  -2 2931.99  129.38
  -6  -5  -2   35.67    3.88
  -6  -5  -2   27.47    5.58
   6  -5   2   37.72    6.32
  -6   5  -2   33.29    5.67
  -6   5  -2   32.45    5.99
  -6   5  -2   40.77    5.84
  -7  -5  -2 1739.01   76.62
  -7  -5  -2 1754.90   80.55
  -7   5  -2 1776.54   80.76
  -7   5  -2 1690.74   79.01
  -7   5  -2 1574.22   78.87
  -8  -5  -2  150.87   12.75
  -8   5  -2  160.29   13.15
  -8   5  -2  149.41   11.86
  -8   5  -2  154.61   12.39
  -9  -5  -2  750.06   40.35
  -9  -5  -2  665.26   35.42
  -9   5  -2  816.00   40.83
  -9   5  -2  749.63   38.62
  -9   5  -2  729.54   39.67
 -10  -5  -2   35.24    5.15
 -10  -5  -2   46.78    9.23
 -10   5  -2   43.03    8.50
 -10   5  -2   41.83    7.76
 -11  -5  -2   49.59   10.18
 -11  -5  -2   39.92    5.72
 -11   5  -2   36.08    8.32
 -11   5  -2   55.32    8.01
 -12  -5  -2    8.98    6.21
 -12  -5  -2    2.80    2.98
 -12   5  -2   15.96    5.38
 -12   5  -2    5.26    6.20
 -13  -5  -2  464.17   25.47
 -13  -5  -2  449.97   31.06
 -13   5  -2  435.27   28.18
 -13   5  -2  477.79   31.54
 -14  -5  -2   68.48   13.68
 -14  -5  -2   55.16    8.20
 -14   5  -2   59.42   10.43
 -14   5  -2   98.49   15.73
 -15  -5  -2  334.71   26.47
 -15  -5  -2  283.79   18.94
 -15   5  -2  272.24   21.75
 -15   5  -2  284.82   24.53
 -16  -5  -2   28.25   11.72
 -16   5  -2   22.39    8.81
 -16   5  -2   29.72    7.84
 -17  -5  -2    9.29    8.35
 -17  -5  -2    4.32    5.02
 -17   5  -2    1.77    6.03
 -17   5  -2    7.11    8.68
 -17  -6   2   -8.96    5.92
 -17  -6   2    3.89    6.02
 -17   6   2   -1.02    6.86
 -17   6   2    2.26    6.54
 -16  -6   2   28.64    7.62
 -16  -6   2   27.24    9.29
 -16   6   2    8.95    8.51
 -16   6   2   23.99    7.95
 -15  -6   2   86.25   12.23
 -15  -6   2   58.04   13.54
 -15   6   2   95.93   12.63
 -15   6   2   56.57   12.01
 -14  -6   2  338.94   25.96
 -14  -6   2  320.28   22.46
 -14   6   2  363.79   25.48
 -14   6   2  362.75   25.70
 -13  -6   2  207.78   16.72
 -13  -6   2  225.84   20.06
 -13   6   2  252.22   19.72
 -13   6   2  230.94   19.08
 -12  -6   2  406.97   25.44
 -12  -6   2  462.52   29.09
 -12   6   2  431.17   27.77
 -12   6   2  421.99   27.64
 -11  -6   2   64.27   11.16
 -11  -6   2   61.08    8.34
 -11   6   2   67.27    9.57
 -11   6   2   76.13    9.59
 -10  -6   2 1584.91   73.70
 -10  -6   2 1691.44   76.88
 -10   6   2 1499.37   75.24
 -10   6   2 1440.47   74.62
  -9  -6   2  181.54   14.99
  -9  -6   2  194.14   13.74
  -9   6   2  178.16   14.17
  -9   6   2  196.09   15.08
  -8  -6   2  232.79   16.73
  -8  -6   2  242.41   15.80
  -8   6   2  248.05   16.50
  -8   6   2  264.96   17.49
  -7  -6   2    5.49    3.46
  -7  -6   2   12.79    3.71
  -7   6   2   13.74    4.25
  -7   6   2    9.31    3.39
   6  -6  -2  636.95   30.92
  -6  -6   2  677.56   32.61
  -6   6   2  531.96   30.52
  -6   6   2  619.68   32.49
   5  -6  -2  177.07   10.90
  -5  -6   2  180.95   12.06
  -5   6   2  151.57   10.63
  -5   6   2  180.25   12.47
  -4  -6   2  616.70   34.51
   4  -6  -2  603.25   29.52
   4  -6  -2  612.54   31.19
   4   6  -2  636.42   30.87
  -4   6   2  604.15   31.37
   3  -6  -2    5.51    1.98
   3  -6  -2    4.59    2.28
  -3  -6   2    6.32    4.00
  -3  -6   2    9.99    2.97
  -3   6   2    7.34    2.03
   3   6  -2    9.67    2.90
  -3   6   2    2.10    1.78
  -2  -6   2   21.61    3.86
  -2  -6   2   24.75    5.30
   2  -6  -2   26.10    3.02
   2  -6  -2   30.61    4.63
  -2  -6   2   25.20    4.10
   2   6  -2   27.19    3.48
  -2   6   2   20.87    3.96
  -2   6   2   28.06    3.47
   1  -6  -2   22.73    3.21
   1  -6  -2   26.03    3.00
  -1  -6   2   27.03    5.19
  -1  -6   2   27.26    3.91
   1  -6  -2   29.84    3.71
  -1  -6   2   27.55    3.57
   1   6  -2   30.08    4.15
  -1   6   2   26.52    3.66
  -1   6   2   25.74    3.65
   1   6  -2   24.02    3.29
   0  -6   2 1395.20   65.02
   0  -6  -2 1464.38   64.37
   0  -6   2 1436.24   64.84
   0  -6  -2 1375.72   65.55
   0  -6  -2 1549.00   65.14
   0  -6   2 1541.79   65.33
   0   6   2 1367.50   64.96
   0   6   2 1431.37   65.94
   0   6   2 1366.72   64.16
  -1  -6  -2    6.06    1.99
   1  -6   2    7.34    2.36
   1  -6   2    5.83    1.58
  -1  -6  -2    3.55    2.48
  -1  -6  -2   11.90    2.45
   1  -6   2    9.83    2.51
  -1   6  -2    4.73    2.20
   1   6   2    2.10    1.53
   1   6   2    5.88    2.06
   1   6   2    2.17    2.69
  -1   6  -2    5.39    2.16
   2  -6   2  665.73   31.34
  -2  -6  -2  640.60   29.73
  -2  -6  -2  616.31   30.29
  -2  -6  -2  671.55   32.84
   2  -6   2  650.16   30.64
   2   6   2  561.94   30.15
  -2   6  -2  619.45   31.06
   2   6   2  561.57   29.58
  -2   6  -2  655.42   30.74
   2   6   2  639.46   33.45
   3  -6   2   17.73    3.38
  -3  -6  -2   13.81    2.61
   3  -6   2    9.54    2.96
  -3  -6  -2    9.66    2.76
  -3  -6  -2   12.60    4.21
   3   6   2   11.10    2.70
  -3   6  -2   12.02    3.25
   3   6   2   10.42    4.84
  -3   6  -2   12.02    2.97
   4  -6   2 2782.98  125.06
   4  -6   2 2727.04  124.64
  -4   6  -2 2823.99  125.04
  -4   6  -2 2897.12  125.28
   4   6   2 2745.91  129.74
   5  -6   2    9.60    3.36
  -5  -6  -2   12.15    4.00
  -5  -6  -2   14.64    2.69
   5   6   2   11.98    6.92
  -5   6  -2   14.89    3.92
  -5   6  -2    8.96    2.41
  -5   6  -2   16.28    4.08
  -6  -6  -2 1413.88   69.01
  -6   6  -2 1474.87   69.35
  -6   6  -2 1434.85   66.59
  -6   6  -2 1527.19   69.03
  -7  -6  -2   72.73    6.13
  -7  -6  -2   76.03    8.30
  -7   6  -2   58.88    7.39
  -7   6  -2   64.63    7.11
  -7   6  -2   81.35    8.38
  -8  -6  -2  791.02   38.32
  -8  -6  -2  818.06   42.62
  -8   6  -2  838.77   42.77
  -8   6  -2  807.44   41.39
  -8   6  -2  774.42   40.49
  -9  -6  -2   38.93    5.07
  -9  -6  -2   41.90    8.18
  -9   6  -2   48.06    6.96
  -9   6  -2   41.81    7.80
  -9   6  -2   53.10    9.24
 -10  -6  -2  366.36   24.12
 -10  -6  -2  344.64   19.12
 -10   6  -2  330.20   21.74
 -10   6  -2  325.88   23.35
 -11  -6  -2   17.09    4.18
 -11  -6  -2   14.41    5.77
 -11   6  -2   16.40    5.34
 -11   6  -2   14.35    5.89
 -12  -6  -2   86.60    8.33
 -12  -6  -2   86.09   11.94
 -12   6  -2   90.93   11.69
 -12   6  -2   74.77   10.20
 -13  -6  -2   80.52   13.82
 -13  -6  -2   90.86    8.75
 -13   6  -2   77.90   11.11
 -13   6  -2   77.79   13.53
 -14  -6  -2  593.34   38.88
 -14  -6  -2  630.48   32.15
 -14   6  -2  577.34   35.62
 -14   6  -2  590.37   38.63
 -15  -6  -2   52.75   13.08
 -15  -6  -2   50.70    8.07
 -15   6  -2   46.78    9.96
 -15   6  -2   54.10   12.49
 -16  -6  -2   92.56   16.51
 -16   6  -2   93.72   13.65
 -16   6  -2   99.90   17.19
 -17  -6  -2   13.54   10.44
 -17   6  -2   15.14    9.94
 -17   6  -2    9.51    7.30
 -17  -7   2   -1.06    5.95
 -17  -7   2   -1.91    7.78
 -17   7   2   -0.27    7.35
 -16  -7   2   -2.98    6.78
 -16  -7   2    3.97    5.89
 -16   7   2   13.15    7.10
 -16   7   2   -7.29    5.88
 -15  -7   2   69.25   14.14
 -15  -7   2   74.79   11.10
 -15   7   2   65.63   12.13
 -15   7   2   82.92   14.07
 -14  -7   2  102.79   13.82
 -14  -7   2  108.11   11.82
 -14   7   2   96.99   13.04
 -14   7   2   98.90   13.17
 -13  -7   2  258.06   19.15
 -13  -7   2  292.29   22.50
 -13   7   2  264.04   21.38
 -13   7   2  280.57   21.64
 -12  -7   2   96.01   12.30
 -12  -7   2  106.12   11.04
 -12   7   2  118.59   12.45
 -12   7   2   98.98   12.33
 -11  -7   2  509.14   31.11
 -11  -7   2  486.04   28.29
 -11   7   2  477.93   30.26
 -11   7   2  509.68   30.27
 -10  -7   2  128.66   11.42
 -10  -7   2  136.26   13.37
 -10   7   2  122.54   12.02
 -10   7   2  148.63   13.33
  -9  -7   2  763.09   37.45
  -9  -7   2  629.33   38.14
  -9   7   2  754.58   39.23
  -9   7   2  692.76   37.78
  -8  -7   2    4.90    3.68
  -8  -7   2    1.68    2.57
  -8   7   2    3.64    3.30
  -8   7   2    3.57    2.88
  -7   7   2   92.75    8.62
  -7   7   2  108.24   10.18
   6  -7  -2   83.08    7.23
  -6  -7   2   73.30    7.93
  -6   7   2   75.81    8.32
  -6   7   2   68.25    6.88
   5  -7  -2 1323.48   64.45
  -5   7   2 1331.42   64.57
  -5   7   2 1585.80   67.53
  -4  -7   2   55.33   14.50
   4  -7  -2   57.00    5.18
  -4  -7   2   57.04    6.25
  -4   7   2   56.72    6.38
  -4   7   2   44.51    4.82
   3  -7  -2  831.28   39.13
  -3  -7   2  838.42   38.66
  -3  -7   2  788.39   41.63
   3  -7  -2  776.94   37.03
  -3  -7   2  793.62   38.61
  -3   7   2  773.57   38.99
  -3   7   2  742.20   36.98
   2  -7  -2   32.79    3.70
   2  -7  -2   24.73    4.35
   2  -7  -2   24.27    3.35
  -2  -7   2   33.55    4.35
  -2  -7   2   31.84    4.34
  -2  -7   2   35.31    6.37
   2   7  -2   27.09    4.40
  -2   7   2   30.25    3.83
  -2   7   2   25.60    4.44
  -1  -7   2 1374.78   64.31
  -1  -7   2 1392.10   65.00
   1  -7  -2 1392.35   64.19
   1  -7  -2 1432.39   64.63
  -1  -7   2 1428.40   65.91
   1  -7  -2 1345.60   63.23
  -1   7   2 1472.55   65.00
   1   7  -2 1444.88   65.30
  -1   7   2 1356.31   64.38
   1   7  -2 1446.34   64.40
   0  -7   2   84.94    7.11
   0  -7  -2   90.96    6.70
   0  -7   2   92.93    7.60
   0  -7  -2   94.88    7.68
   0  -7   2   86.60    6.92
   0  -7   2   97.60    7.34
   0  -7  -2   99.27    7.28
   0   7   2   94.06    6.67
   0   7  -2  106.90    8.07
   0   7   2   91.33    7.20
   0   7   2   86.38    7.82
   1  -7   2  628.71   30.02
  -1  -7  -2  651.33   31.13
   1  -7   2  690.28   31.68
  -1  -7  -2  669.81   33.14
  -1  -7  -2  626.55   31.11
  -1   7  -2  650.66   32.32
   1   7   2  683.55   33.97
   1   7   2  581.78   31.12
   2  -7   2   -4.28    1.78
  -2  -7  -2    0.44    1.37
   2  -7   2    1.10    1.84
  -2  -7  -2    2.80    2.11
  -2  -7  -2    3.71    2.20
   2   7   2    0.23    1.59
  -2   7  -2   -0.20    1.77
   2   7   2    1.41    1.36
   2   7   2   -2.61    2.03
  -2   7  -2    0.80    1.70
   3  -7   2  811.55   38.11
  -3  -7  -2  799.80   37.43
   3  -7   2  783.30   37.27
  -3  -7  -2  669.59   35.74
  -3  -7  -2  767.07   40.18
   3   7   2  782.86   41.52
   3   7   2  751.39   37.10
  -3   7  -2  775.93   37.32
  -3   7  -2  739.22   37.79
  -4  -7  -2    3.30    2.43
  -4  -7  -2    3.94    2.03
  -4   7  -2    0.88    2.17
  -4   7  -2    2.45    2.41
   4   7   2    5.38    4.74
  -5  -7  -2 1553.19   69.62
  -5   7  -2 1351.19   64.88
  -5   7  -2 1546.14   69.55
  -6  -7  -2    0.40    2.15
  -6  -7  -2    1.34    2.45
  -6   7  -2    0.71    2.02
  -6   7  -2    1.24    2.75
  -7  -7  -2  400.85   25.08
  -7  -7  -2  452.00   22.55
  -7   7  -2  442.09   25.28
  -7   7  -2  456.60   25.81
  -7   7  -2  416.19   22.63
  -8  -7  -2   35.06    6.92
  -8  -7  -2   51.23    5.72
  -8   7  -2   62.90    7.60
  -8   7  -2   40.79    7.41
  -8   7  -2   46.47    6.92
  -9  -7  -2  541.99   26.55
  -9  -7  -2  491.39   30.36
  -9   7  -2  547.32   30.98
  -9   7  -2  504.54   29.59
  -9   7  -2  481.43   28.36
 -10  -7  -2   40.86    6.15
 -10  -7  -2   34.97    8.12
 -10   7  -2   42.41    8.04
 -10   7  -2   39.43    8.80
 -10   7  -2   30.11    7.46
 -11  -7  -2   12.09    3.85
 -11  -7  -2    7.34    6.15
 -11   7  -2   16.39    5.20
 -11   7  -2    9.08    5.80
 -12  -7  -2   52.03   10.61
 -12  -7  -2   28.35    5.95
 -12   7  -2   36.70    9.65
 -12   7  -2   45.87    8.72
 -13  -7  -2  784.25   45.55
 -13  -7  -2  737.43   38.19
 -13   7  -2  795.93   45.66
 -13   7  -2  729.31   42.56
 -14  -7  -2   87.91    9.61
 -14  -7  -2   79.96   14.38
 -14   7  -2  118.08   13.24
 -15  -7  -2  429.85   32.80
 -15  -7  -2  476.59   25.74
 -15   7  -2  446.30   30.33
 -15   7  -2  434.94   32.56
 -16  -7  -2  101.21   17.83
 -16   7  -2   75.94   13.04
 -16   7  -2   90.73   16.15
 -17  -8   2   15.80    6.69
 -17  -8   2   11.29    8.37
 -17   8   2   22.88    9.16
 -16  -8   2   14.34    5.72
 -16  -8   2   -3.28    6.06
 -16   8   2  -13.47    5.60
 -16   8   2   -0.62    6.87
 -15  -8   2   39.22    8.48
 -15  -8   2   18.97    9.24
 -15   8   2   29.78    8.81
 -15   8   2   37.57    9.45
 -14  -8   2   89.37   15.20
 -14  -8   2   73.95   11.19
 -14   8   2   85.68   12.03
 -14   8   2   95.98   12.85
 -13  -8   2   57.83    9.59
 -13  -8   2   36.95    9.60
 -13   8   2   52.34   10.18
 -13   8   2   60.82   11.52
 -12  -8   2  191.93   14.62
 -12  -8   2  169.31   16.23
 -12   8   2  151.46   15.27
 -12   8   2  151.75   14.93
 -11  -8   2   14.39    6.13
 -11  -8   2    4.89    3.65
 -11   8   2   11.47    5.06
 -11   8   2   14.64    5.49
 -10  -8   2  788.03   39.08
 -10  -8   2  717.92   40.78
 -10   8   2  698.38   40.52
 -10   8   2  722.94   39.77
  -9  -8   2   68.85   10.58
  -9  -8   2   61.21    7.91
  -9   8   2   78.30    8.77
  -9   8   2   62.33    9.01
  -8  -8   2   56.27    7.33
  -8   8   2   39.88    7.32
  -8   8   2   43.16    7.87
  -7  -8   2    4.27    3.04
  -7   8   2    5.90    3.08
  -7   8   2    5.82    3.47
  -6  -8   2 1061.53   52.17
  -6   8   2  983.11   50.34
  -6   8   2 1140.65   53.22
   5  -8  -2  166.60   11.09
  -5  -8   2  182.48   12.57
  -5   8   2  164.21   11.15
  -5   8   2  169.23   13.07
   4  -8  -2 1394.79   66.00
  -4  -8   2 1485.45   67.76
  -4  -8   2 1504.63   67.78
  -4   8   2 1357.27   65.96
  -4   8   2 1506.31   68.75
  -3  -8   2   78.29    9.56
   3  -8  -2   77.05    6.16
  -3  -8   2   79.10    7.27
  -3  -8   2   83.61    7.37
  -3   8   2   74.94    7.50
  -3   8   2   65.27    5.71
  -3   8   2   73.62    6.12
   2  -8  -2 2045.73   88.82
  -2  -8   2 1925.91   90.43
   2  -8  -2 1923.26   90.30
   2  -8  -2 1847.03   88.66
  -2  -8   2 2027.57   92.82
   2   8  -2 2068.15   90.16
  -2   8   2 2009.89   90.86
  -2   8   2 2060.73   89.39
  -1  -8   2    3.77    2.17
   1  -8  -2    0.43    1.94
  -1  -8   2    3.18    2.90
   1  -8  -2    1.63    1.89
  -1  -8   2    3.03    2.06
   1  -8  -2   -1.30    1.51
  -1   8   2    1.43    1.89
   1   8  -2   -1.38    1.45
   1   8  -2    0.09    1.75
  -1   8   2   -1.44    1.97
   0  -8   2 5672.84  236.55
   0  -8  -2 5199.65  236.00
   0  -8  -2 5605.44  235.61
   0  -8   2 5185.31  235.21
   0  -8  -2 5359.68  234.61
   0  -8   2 5364.33  235.09
   0  -8   2 5638.02  235.66
   0   8  -2 5151.41  236.16
   0   8   2 5454.14  234.62
   0   8   2 5180.90  235.53
  -1  -8  -2   -1.57    1.83
  -1  -8  -2   -0.39    2.06
  -1  -8  -2    1.90    1.70
   1  -8   2    0.36    2.03
   1  -8   2    3.30    2.26
   1  -8   2    2.40    1.93
   1  -8   2   -1.16    1.44
   1   8   2   -4.00    1.64
   1   8   2   -1.14    1.55
  -1   8  -2   -1.85    1.66
   1   8   2   -0.23    1.45
   2  -8   2    6.41    2.59
   2  -8   2    7.42    3.24
  -2  -8  -2    5.78    2.45
  -2  -8  -2   12.97    2.91
  -2  -8  -2    4.41    3.47
   2   8   2   15.52    3.61
   2   8   2    7.27    2.53
   2   8   2    9.24    4.15
  -2   8  -2   15.16    3.59
  -2   8  -2   10.08    3.36
  -3  -8  -2   10.82    3.41
   3  -8   2   14.07    3.86
  -3  -8  -2   11.53    2.86
  -3   8  -2   12.58    3.75
  -3   8  -2    8.14    3.08
   3   8   2    6.26    4.86
  -4  -8  -2 1727.99   77.92
  -4   8  -2 1695.22   79.41
  -4   8  -2 1803.38   80.51
   4   8   2 1659.03   84.65
  -5  -8  -2   -0.33    2.35
  -5  -8  -2   -2.53    1.61
  -5   8  -2    3.30    2.41
   5   8   2    0.04    5.17
  -5   8  -2   -4.15    1.93
  -6  -8  -2  596.07   28.45
  -6  -8  -2  493.89   30.33
  -6   8  -2  583.73   31.18
  -6   8  -2  550.89   26.27
  -6   8  -2  607.95   31.30
  -7  -8  -2   44.01    7.74
  -7  -8  -2   38.86    5.64
  -7   8  -2   42.97    5.02
  -7   8  -2   50.66    7.20
  -7   8  -2   41.53    7.70
  -8  -8  -2  160.02   10.78
  -8  -8  -2  165.16   14.16
  -8  -8  -2  165.92   11.18
  -8   8  -2  142.80   12.82
  -8   8  -2  195.34   14.65
  -8   8  -2  129.96   10.79
  -9  -8  -2    9.60    4.82
  -9  -8  -2    3.85    2.93
  -9   8  -2   12.91    4.37
  -9   8  -2    3.64    3.93
  -9   8  -2    4.53    4.26
 -10  -8  -2   -5.67    4.18
 -10  -8  -2    2.43    2.49
 -10   8  -2   -2.95    4.10
 -10   8  -2   -3.94    3.60
 -11  -8  -2   15.59    6.32
 -11  -8  -2    6.45    3.19
 -11   8  -2    3.68    4.01
 -11   8  -2   13.04    5.87
 -12  -8  -2  320.74   19.63
 -12  -8  -2  338.34   25.40
 -12   8  -2  361.66   25.97
 -12   8  -2  346.14   23.81
 -13  -8  -2  129.91   10.52
 -13  -8  -2  102.52   16.04
 -13   8  -2  118.50   14.20
 -13   8  -2  115.77   13.72
 -14  -8  -2  715.80   36.94
 -14  -8  -2  735.19   45.27
 -14   8  -2  680.80   41.74
 -14   8  -2  753.95   44.75
 -15  -8  -2   60.79   14.60
 -15   8  -2   88.81   14.05
 -15   8  -2   77.72   14.14
 -16  -8  -2  171.85   20.87
 -16   8  -2  215.41   21.25
 -16   8  -2  189.08   19.22
 -17  -9   2   11.22   10.23
 -17  -9   2    3.91    5.90
 -17   9   2   23.59   10.50
 -17   9   2   33.13   10.14
 -16  -9   2    8.87    8.71
 -16  -9   2   -3.35    5.40
 -16   9   2    4.58    6.16
 -16   9   2   -2.32    6.15
 -15  -9   2    6.75    6.08
 -15  -9   2   23.72    9.00
 -15   9   2   24.02    7.89
 -15   9   2   20.25    7.67
 -14  -9   2   44.25    8.96
 -14  -9   2   31.79    9.64
 -14   9   2   52.47   10.51
 -14   9   2   44.69   10.26
 -13  -9   2   11.32    7.05
 -13  -9   2   48.85    8.72
 -13   9   2   28.93    7.92
 -13   9   2   30.81    8.65
 -12  -9   2   69.28   11.67
 -12  -9   2   62.60    9.02
 -12   9   2   73.17    9.91
 -12   9   2   54.02   10.40
 -11  -9   2  223.11   18.77
 -11  -9   2  199.29   15.49
 -11   9   2  201.56   16.70
 -11   9   2  209.79   18.03
 -10  -9   2   17.95    6.20
 -10  -9   2   20.04    5.71
 -10   9   2   14.23    5.98
 -10   9   2    7.49    4.89
  -9  -9   2  475.04   26.62
  -9   9   2  434.83   28.33
  -9   9   2  463.85   27.09
  -8  -9   2    4.05    4.53
  -8   9   2    8.04    4.29
  -8   9   2    0.17    2.83
  -7  -9   2  340.18   21.34
  -7   9   2  340.67   20.20
  -7   9   2  321.72   21.69
  -6  -9   2  195.49   14.09
  -6   9   2  190.38   14.69
  -6   9   2  172.89   12.44
   5  -9  -2 1754.18   80.57
  -5  -9   2 1934.03   82.82
  -5   9   2 1756.43   83.20
  -5   9   2 1617.57   80.26
   4  -9  -2  135.85   10.10
  -4  -9   2  157.64   11.61
  -4   9   2  136.36   10.07
  -4   9   2  168.51   12.60
  -4   9   2  170.18    9.98
  -3  -9   2 1610.70   82.10
  -3  -9   2 1646.13   80.89
   3  -9  -2 1671.80   77.27
   3  -9  -2 1839.24   78.00
  -3   9   2 1705.51   79.80
  -3   9   2 1763.28   77.31
   2  -9  -2    1.21    1.91
   2  -9  -2    3.55    2.18
  -2  -9   2    7.02    4.08
  -2  -9   2    3.67    2.59
  -2  -9   2    2.64    2.39
  -2   9   2    0.73    1.77
  -2   9   2    0.94    2.15
   1  -9  -2 3861.51  171.73
   1  -9  -2 4243.39  171.63
  -1  -9   2 3727.33  171.29
   1  -9  -2 3941.79  170.36
  -1  -9   2 3501.98  173.55
  -1  -9   2 3833.08  172.74
  -1   9   2 3712.04  171.45
   1   9  -2 4088.81  172.65
  -1   9   2 3965.58  172.21
   0  -9  -2   56.93    6.05
   0  -9   2   52.21    5.96
   0  -9   2   66.29    6.83
   0  -9  -2   51.48    6.33
   0  -9   2   58.89    6.35
   0  -9  -2   47.01    5.41
   0   9   2   55.13    6.21
   0   9   2   56.10    7.03
   0   9   2   63.96    5.95
   0   9  -2   59.97    6.73
  -1  -9  -2  588.55   29.77
   1  -9   2  561.67   28.20
  -1  -9  -2  559.92   27.76
   1  -9   2  531.48   28.80
   1  -9   2  507.22   26.05
  -1  -9  -2  479.42   26.92
   1   9   2  524.66   27.22
  -1   9  -2  576.51   29.12
   1   9   2  517.46   27.71
   1   9   2  540.94   30.09
  -2  -9  -2   32.01    6.10
   2  -9   2   15.45    2.37
  -2  -9  -2   21.43    4.28
  -2  -9  -2   18.93    3.98
  -2   9  -2   24.27    4.66
  -2   9  -2   14.30    3.79
   2   9   2   18.16    5.39
   2   9   2   20.07    4.11
  -3  -9  -2  346.64   19.21
  -3  -9  -2  381.43   20.34
  -3   9  -2  347.36   20.06
   3   9   2  352.32   24.26
  -3   9  -2  334.61   20.81
  -4  -9  -2   -0.38    3.09
   4   9   2   -5.87    4.66
  -4   9  -2   -1.75    2.03
  -4   9  -2    5.79    2.71
  -5  -9  -2  486.09   24.25
  -5  -9  -2  446.21   25.75
  -5   9  -2  465.90   25.82
   5   9   2  499.05   32.41
  -5   9  -2  399.54   25.79
  -6  -9  -2    0.14    3.11
  -6  -9  -2    4.35    2.37
  -6   9  -2    0.05    2.77
  -6   9  -2   -0.73    2.76
  -7  -9  -2  163.96   10.89
  -7  -9  -2  172.84   13.69
  -7   9  -2  155.32   13.10
  -7   9  -2  164.34   13.10
  -7   9  -2  131.73    8.64
  -8  -9  -2   56.49    9.23
  -8  -9  -2   47.75    6.20
  -8  -9  -2   46.69    6.62
  -8   9  -2   50.14    9.06
  -8   9  -2   59.25    5.96
  -8   9  -2   56.95    9.11
  -9  -9  -2   65.88    7.37
  -9  -9  -2   76.59    7.39
  -9  -9  -2   71.18    9.55
  -9   9  -2   78.88   10.29
  -9   9  -2   52.64    7.40
  -9   9  -2   69.91    9.33
 -10  -9  -2    6.63    3.23
 -10  -9  -2   13.47    6.28
 -10   9  -2    6.46    5.23
 -10   9  -2    7.53    4.99
 -10   9  -2   12.57    5.24
 -11  -9  -2   89.90   12.22
 -11  -9  -2  105.86    9.14
 -11   9  -2  102.39   12.43
 -11   9  -2  124.16   12.01
 -11   9  -2   83.15   11.68
 -12  -9  -2   49.13    7.12
 -12   9  -2   46.71    9.40
 -12   9  -2   50.26   10.33
 -13  -9  -2  758.25   37.30
 -13  -9  -2  803.05   45.54
 -13   9  -2  668.44   41.64
 -13   9  -2  682.58   43.29
 -14  -9  -2   90.39    9.48
 -14  -9  -2  120.83   15.29
 -14   9  -2   86.12   13.71
 -14   9  -2   85.93   14.58
 -15  -9  -2  548.61   39.09
 -15   9  -2  602.19   38.75
 -15   9  -2  542.67   35.83
 -16  -9  -2   83.85   16.74
 -16   9  -2   71.63   15.76
 -16   9  -2   94.11   15.12
 -16 -10   2    0.97    7.04
 -16 -10   2   -2.85    5.20
 -16  10   2   -1.67    7.37
 -16  10   2   -4.40    6.34
 -15 -10   2   31.01   10.36
 -15 -10   2   53.92    9.97
 -15  10   2   54.69   11.43
 -15  10   2   43.52   11.24
 -14 -10   2   32.46    8.35
 -14 -10   2   44.41   10.91
 -14  10   2   37.12    9.65
 -14  10   2   33.82    9.57
 -13 -10   2   36.90    8.27
 -13 -10   2   44.49   10.30
 -13  10   2   43.81    9.74
 -13  10   2   24.65    8.34
 -12 -10   2  157.29   13.65
 -12 -10   2  157.46   16.08
 -12  10   2  137.09   14.64
 -12  10   2  134.29   14.92
 -11 -10   2    7.10    6.09
 -11 -10   2   16.80    5.54
 -11  10   2   18.34    6.75
 -11  10   2    7.73    5.25
 -10 -10   2  512.40   28.08
 -10 -10   2  506.84   30.54
 -10  10   2  442.73   29.69
 -10  10   2  403.53   27.37
  -9 -10   2   11.03    5.35
  -9  10   2    3.59    4.58
  -9  10   2    6.80    4.06
  -8  10   2    6.33    4.65
  -8  10   2   11.10    4.14
  -7 -10   2  102.72   10.59
  -7  10   2   81.69    8.47
  -7  10   2   88.65   10.30
  -6 -10   2 1276.49   58.44
  -6  10   2 1161.29   58.83
  -6  10   2 1094.04   55.91
  -5  10   2  185.43   13.14
  -5  10   2  215.78   15.56
  -5  10   2  201.01   12.03
   4 -10  -2 1456.34   69.12
  -4 -10   2 1518.01   70.84
  -4  10   2 1578.03   72.37
  -4  10   2 1427.92   69.15
  -4  10   2 1531.09   68.37
  -3 -10   2  133.11   10.65
   3 -10  -2  132.11    9.26
   3 -10  -2  124.05    9.35
  -3  10   2  124.79   11.00
   2 -10  -2  883.92   46.39
   2 -10  -2 1012.81   46.76
  -2 -10   2 1056.08   50.84
  -2  10   2 1005.40   47.33
   1 -10  -2    3.44    2.48
  -1 -10   2    3.20    2.87
   1 -10  -2   -1.14    2.03
   1 -10  -2    2.67    2.37
  -1 -10   2   -1.44    2.23
   1  10  -2   -1.04    2.13
  -1  10   2   -0.95    2.24
  -1  10   2    4.63    2.64
   0 -10  -2 1610.90   77.53
   0 -10  -2 1627.27   76.14
   0 -10   2 1633.63   76.80
   0  10   2 1755.71   77.86
   0  10   2 1726.97   76.38
   0  10   2 1648.20   78.55
  -1 -10  -2   56.97    6.55
  -1 -10  -2   73.82    6.79
   1 -10   2   57.96    6.77
  -1 -10  -2   67.17    8.05
   1 -10   2   66.84    5.85
   1  10   2   54.15    6.49
   1  10   2   74.43    8.78
  -1  10  -2   64.20    7.40
   2 -10   2  101.08    8.71
   2 -10   2   88.09    6.13
  -2 -10  -2   75.80    7.76
  -2 -10  -2  112.46    8.74
   2  10   2   89.91    8.26
  -2  10  -2  119.33    9.88
   2  10   2  113.01   11.85
  -3 -10  -2    5.08    2.64
  -3 -10  -2   -0.81    1.98
   3  10   2   -0.25    2.10
  -3  10  -2    2.63    2.83
   3  10   2    0.80    4.40
  -3  10  -2    7.06    3.25
  -4 -10  -2  649.74   34.00
  -4 -10  -2  637.32   32.74
  -4  10  -2  644.53   35.03
  -4  10  -2  663.75   34.09
   4  10   2  658.75   39.69
  -5 -10  -2    3.86    3.31
  -5 -10  -2    8.22    2.90
  -5  10  -2    5.31    3.68
  -5  10  -2   11.51    4.27
   5  10   2    2.27    6.47
  -6 -10  -2  374.62   22.85
  -6 -10  -2  348.63   20.25
  -6  10  -2  347.99   22.83
  -6  10  -2  376.28   22.42
  -7 -10  -2   26.22    4.83
  -7 -10  -2   21.99    5.97
  -7  10  -2   27.56    6.85
  -7  10  -2   21.88    5.59
  -8 -10  -2   74.46    9.92
  -8 -10  -2   51.69    7.33
  -8  10  -2   66.02    9.05
  -8  10  -2   67.98    9.34
  -9 -10  -2   64.89    7.05
  -9 -10  -2   50.11    9.92
  -9  10  -2   59.82   10.33
  -9  10  -2   43.31    6.11
  -9  10  -2   72.33    9.59
 -10 -10  -2    6.40    3.23
 -10 -10  -2    7.63    5.34
 -10  10  -2    3.65    4.20
 -10  10  -2    7.65    5.19
 -10  10  -2    1.30    3.95
 -11 -10  -2   -2.71    4.16
 -11 -10  -2   -5.41    2.51
 -11  10  -2    0.96    5.15
 -11  10  -2   -4.30    5.07
 -11  10  -2    0.22    4.30
 -12 -10  -2  318.35   24.14
 -12 -10  -2  308.40   18.41
 -12  10  -2  325.01   24.61
 -12  10  -2  301.44   22.96
 -12  10  -2  269.21   20.44
 -13 -10  -2   57.08   12.48
 -13 -10  -2   62.95    8.16
 -13  10  -2   74.53   12.35
 -13  10  -2   78.56   13.55
 -14 -10  -2  719.38   44.59
 -14 -10  -2  697.26   35.92
 -14  10  -2  655.50   41.82
 -14  10  -2  722.60   43.80
 -15 -10  -2   88.50   16.25
 -15  10  -2   58.64   12.05
 -15  10  -2   51.60   12.10
 -16 -10  -2  169.48   20.81
 -16  10  -2  127.46   19.50
 -16  10  -2  109.48   16.76
 -16 -11   2   23.78    6.96
 -16 -11   2    3.98    8.08
 -16  11   2   13.31    7.34
 -16  11   2    0.45    7.54
 -15 -11   2   24.37    7.60
 -15 -11   2   31.79   10.20
 -15  11   2   26.58    8.76
 -15  11   2   34.94    9.45
 -14 -11   2  132.53   13.13
 -14 -11   2  102.31   14.45
 -14  11   2   88.67   14.12
 -14  11   2  127.08   15.19
 -13 -11   2  120.15   15.52
 -13 -11   2  125.03   12.86
 -13  11   2  117.63   14.91
 -13  11   2  126.37   14.02
 -12 -11   2   78.85   10.34
 -12 -11   2   67.43   12.53
 -12  11   2   89.67   11.38
 -12  11   2   66.01   11.54
 -11 -11   2  321.50   21.54
 -11  11   2  355.32   24.94
 -11  11   2  286.81   22.39
 -11  11   2  302.36   22.07
 -10 -11   2    8.53    6.21
 -10 -11   2    4.89    4.26
 -10  11   2    6.67    5.09
 -10  11   2    8.27    5.26
  -9 -11   2  450.52   29.04
  -9  11   2  456.70   27.54
  -9  11   2  473.76   30.00
  -8 -11   2    2.95    3.77
  -8  11   2   -1.03    3.43
  -8  11   2    4.85    4.13
  -7 -11   2  132.65   12.23
  -7  11   2  111.93   12.06
  -7  11   2  124.72   10.64
  -6 -11   2  242.18   16.67
  -6  11   2  201.67   14.62
  -6  11   2  217.13   13.02
  -6  11   2  216.99   16.87
  -5 -11   2 1110.08   58.12
  -5  11   2 1262.45   55.22
  -5  11   2 1090.51   56.46
  -5  11   2 1307.91   60.47
  -4 -11   2  148.82   11.82
  -4  11   2  135.16    9.48
  -4  11   2  137.16   12.09
   3 -11  -2  706.40   35.20
  -3 -11   2  691.62   36.35
  -3  11   2  696.77   34.73
  -3  11   2  709.84   37.47
  -2 -11   2   -0.06    3.62
  -2 -11   2   -0.98    2.59
   2 -11  -2    6.59    2.73
  -2  11   2    5.33    3.16
  -2  11   2    6.24    2.53
   1 -11  -2 1134.18   58.18
   1 -11  -2 1232.31   57.95
  -1 -11   2 1263.99   59.13
  -1 -11   2 1239.84   60.21
  -1  11   2 1238.94   59.49
  -1  11   2 1233.48   59.83
   1  11  -2 1299.50   60.30
   0 -11   2   15.19    4.20
   0 -11  -2   11.33    3.98
   0 -11  -2   20.59    4.59
   0 -11   2   10.99    3.88
   0  11   2    5.77    3.58
   0  11   2   19.81    4.64
   0  11  -2   16.29    4.52
   1 -11   2  302.50   19.98
  -1 -11  -2  384.71   20.44
   1 -11   2  326.86   18.83
   1  11   2  361.41   23.16
  -1  11  -2  402.43   22.30
   1  11   2  340.37   20.72
   2 -11   2    2.10    2.77
  -2 -11  -2    0.44    2.42
  -2  11  -2    2.26    2.82
   2  11   2    5.92    4.75
   2  11   2    2.64    2.16
  -3 -11  -2  385.56   22.05
  -3  11  -2  391.20   23.48
   3  11   2  329.07   21.31
   3  11   2  383.01   26.54
  -3  11  -2  401.56   22.32
  -4 -11  -2   15.89    4.81
   4  11   2   16.19    7.52
  -4  11  -2   18.89    5.26
  -4  11  -2    9.69    4.51
  -5 -11  -2  539.16   30.30
  -5 -11  -2  541.22   30.04
  -5  11  -2  499.89   30.44
  -5  11  -2  557.48   30.04
   5  11   2  535.34   35.98
  -6 -11  -2   19.78    5.55
  -6  11  -2   15.23    5.10
  -6  11  -2   16.33    5.43
  -7 -11  -2  208.22   15.82
  -7  11  -2  156.24   14.84
  -7  11  -2  175.25   14.48
  -8 -11  -2   90.11   10.65
  -8  11  -2   95.63   10.44
  -8  11  -2   86.43   11.20
  -9 -11  -2  230.84   18.07
  -9 -11  -2  206.66   14.44
  -9  11  -2  191.03   17.18
  -9  11  -2  220.71   18.02
 -10 -11  -2   91.29   11.95
 -10 -11  -2   84.38    8.55
 -10  11  -2   96.39    7.34
 -10  11  -2   73.87   11.87
 -10  11  -2   66.55   11.33
 -11 -11  -2   27.99    5.58
 -11 -11  -2   21.42    7.42
 -11  11  -2   35.80    9.13
 -11  11  -2   36.68    5.93
 -11  11  -2   32.99    8.18
 -12 -11  -2   25.01    5.61
 -12 -11  -2   26.72    8.40
 -12  11  -2   36.48    9.89
 -12  11  -2   38.34    7.60
 -12  11  -2   38.81    9.27
 -13 -11  -2  527.81   28.90
 -13 -11  -2  551.36   36.34
 -13  11  -2  490.99   30.17
 -13  11  -2  546.54   35.56
 -13  11  -2  563.49   35.43
 -14 -11  -2   44.13    7.25
 -14 -11  -2   27.56   10.78
 -14  11  -2   50.83   10.97
 -14  11  -2   48.87   11.02
 -15 -11  -2  337.55   29.11
 -15  11  -2  376.67   29.00
 -15  11  -2  321.35   26.97
 -16 -11  -2   39.74   12.14
 -16  11  -2   55.55   12.39
 -16  11  -2   69.85   14.27
 -16 -12   2    0.63    7.93
 -16 -12   2    9.56    6.42
 -16  12   2   13.54    7.55
 -16  12   2   10.55    8.02
 -15 -12   2  106.49   17.75
 -15 -12   2   84.99   12.32
 -15  12   2   90.77   14.70
 -15  12   2   76.97   14.55
 -14 -12   2   97.36   16.36
 -14 -12   2   97.79   12.18
 -14  12   2   79.79   14.75
 -14  12   2  116.04   13.93
 -13 -12   2  103.89   11.97
 -13 -12   2   70.37   13.68
 -13  12   2  105.17   14.71
 -13  12   2   99.35   13.82
 -12 -12   2  308.76   21.07
 -12 -12   2  288.80   23.06
 -12  12   2  283.30   22.00
 -12  12   2  257.32   22.60
 -11 -12   2   31.43    8.35
 -11 -12   2   40.96    8.57
 -11  12   2   32.99    9.18
 -11  12   2   40.61    8.47
 -11  12   2   39.26    9.62
 -10 -12   2  686.89   41.75
 -10 -12   2  770.82   40.26
 -10  12   2  779.90   43.47
 -10  12   2  682.45   39.80
  -9 -12   2   46.24    9.38
  -9  12   2   48.81    8.76
  -9  12   2   59.40   10.38
  -8 -12   2  181.06   15.74
  -8  12   2  176.65   14.27
  -8  12   2  175.67   15.98
  -7 -12   2   14.58    5.61
  -7  12   2   15.46    5.02
  -7  12   2   10.96    3.53
  -7  12   2   14.95    5.86
  -6 -12   2  151.89   13.34
  -6  12   2  146.75   11.77
  -6  12   2  144.75   13.87
  -5 -12   2   95.09    9.82
  -5  12   2   95.98    8.87
  -5  12   2   93.31    7.68
  -5  12   2   79.28   10.05
  -4 -12   2  402.34   24.24
  -4  12   2  418.50   25.52
  -4  12   2  406.57   21.93
  -3 -12   2   57.72    7.69
   3 -12  -2   68.52    6.97
  -3  12   2   54.36    7.85
  -3  12   2   63.43    6.78
   2 -12  -2  619.13   30.11
  -2 -12   2  597.70   31.43
  -2  12   2  556.65   30.20
  -2  12   2  501.19   31.10
   1 -12  -2   44.61    6.68
   1 -12  -2   47.47    6.00
  -1 -12   2   38.48    7.48
  -1 -12   2   51.70    6.72
  -1  12   2   54.90    6.93
  -1  12   2   47.75    6.85
   1  12  -2   50.72    8.00
   0 -12   2 1079.19   51.49
   0 -12  -2 1102.29   52.68
   0 -12   2  973.33   51.31
   0  12   2  989.92   52.11
   0  12   2 1028.09   53.41
   0  12  -2 1170.49   53.76
  -1 -12  -2   46.20    6.03
   1 -12   2   36.48    5.17
   1 -12   2   38.90    6.89
   1  12   2   33.80    6.36
   1  12   2   31.52    7.55
  -1  12  -2   25.46    5.86
  -2 -12  -2   62.24    7.12
   2 -12   2   59.88    7.31
   2 -12   2   52.98    5.03
  -2  12  -2   69.11    8.24
   2  12   2   55.51   10.54
   2  12   2   65.13    7.34
  -3 -12  -2   13.72    4.44
  -3  12  -2    6.92    3.80
   3  12   2   11.60    4.36
   3  12   2   13.51    6.81
  -4 -12  -2 1324.08   67.54
  -4  12  -2 1514.00   70.22
   4  12   2 1376.78   74.47
  -4  12  -2 1457.58   68.29
  -5 -12  -2    6.45    4.02
  -5  12  -2    7.03    4.36
  -5  12  -2    4.98    4.09
   5  12   2   13.49    9.02
  -6 -12  -2  875.21   46.66
  -6  12  -2  968.04   48.63
  -6  12  -2  854.99   46.23
  -7 -12  -2   38.08    8.52
  -7  12  -2   36.42    7.18
  -7  12  -2   52.91    9.56
  -8 -12  -2  413.01   26.52
  -8  12  -2  422.89   27.18
  -8  12  -2  365.59   25.46
  -9 -12  -2  147.75   15.00
  -9  12  -2  170.18   15.49
  -9  12  -2  145.27   15.36
 -10 -12  -2   38.92    6.87
 -10 -12  -2   27.99    8.37
 -10  12  -2   29.07    7.64
 -10  12  -2   23.44    7.77
 -11 -12  -2    7.81    6.09
 -11  12  -2    4.06    5.59
 -11  12  -2    3.94    5.35
 -12 -12  -2  161.03   12.97
 -12 -12  -2  183.57   18.44
 -12  12  -2  160.58   16.73
 -12  12  -2  172.78   17.47
 -12  12  -2  169.48   11.98
 -13 -12  -2   31.50    9.21
 -13  12  -2   43.33   10.37
 -13  12  -2   21.14    7.64
 -13  12  -2   28.52    8.71
 -14 -12  -2  376.76   30.53
 -14  12  -2  398.97   29.63
 -14  12  -2  387.95   29.52
 -15 -12  -2   40.48   11.43
 -15  12  -2   38.77   10.74
 -15  12  -2   27.19    9.03
 -16 -13   2   -9.41    5.36
 -15 -13   2   37.40   10.71
 -15 -13   2   35.37    8.19
 -15  13   2   52.59   10.95
 -15  13   2   36.06   10.86
 -14 -13   2  155.36   18.67
 -14 -13   2  173.03   16.08
 -14  13   2  189.84   20.11
 -14  13   2  192.99   18.39
 -13 -13   2  169.12   15.13
 -13 -13   2  146.22   17.82
 -13  13   2  138.71   17.20
 -13  13   2  137.55   15.50
 -12 -13   2  108.64   12.49
 -12 -13   2  106.72   14.04
 -12  13   2  105.47   14.80
 -12  13   2   92.62   13.05
 -12  13   2  121.78   13.89
 -11 -13   2  597.19   33.50
 -11 -13   2  559.91   35.61
 -11  13   2  612.08   34.55
 -11  13   2  512.16   30.57
 -11  13   2  521.44   35.64
 -10 -13   2   64.81   11.64
 -10  13   2   71.91   12.55
 -10  13   2   49.41    9.08
 -10  13   2   56.19    9.69
  -9 -13   2  832.15   45.40
  -9  13   2  765.41   45.48
  -9  13   2  796.29   42.86
  -8 -13   2   -2.66    4.40
  -8  13   2    8.81    2.96
  -8  13   2    7.44    5.00
  -8  13   2    8.01    4.58
  -7 -13   2    6.03    5.34
  -7  13   2    5.39    5.05
  -7  13   2   11.00    4.70
  -6 -13   2   98.05   10.49
  -6  13   2   94.73    9.44
  -6  13   2   93.29    7.53
  -6  13   2   94.12   11.61
  -5 -13   2  160.77   13.65
  -5  13   2  168.79   14.89
  -5  13   2  163.40   10.94
   4 -13  -2   34.24    5.86
  -4 -13   2   19.65    5.69
  -4  13   2   36.28    5.33
  -4  13   2   32.00    7.36
  -3 -13   2  283.99   18.93
   3 -13  -2  253.66   17.16
  -3  13   2  291.97   19.84
  -3  13   2  301.63   17.79
  -2 -13   2   20.12    5.71
   2 -13  -2    7.36    3.59
  -2  13   2   14.05    4.86
  -2  13   2   14.64    4.81
   2  13  -2   15.75    5.16
   1 -13  -2  447.07   25.32
  -1 -13   2  471.02   27.67
  -1 -13   2  435.27   26.15
   1 -13  -2  493.91   26.55
   1  13  -2  461.12   27.57
  -1  13   2  450.56   27.06
  -1  13   2  490.56   27.86
   0 -13   2  198.15   14.07
   0 -13   2  191.72   14.27
   0 -13  -2  196.21   13.99
   0  13   2  198.99   15.01
   0  13  -2  207.07   15.59
   0  13   2  196.65   15.88
   1 -13   2    9.37    4.04
   1 -13   2    8.57    3.22
  -1 -13  -2    5.56    3.79
   1  13   2    2.49    2.87
   1  13   2    2.74    5.33
  -1  13  -2    3.44    3.74
  -2 -13  -2    3.71    3.28
   2 -13   2    6.61    2.66
   2 -13   2   -0.07    3.26
  -2  13  -2    9.00    4.20
   2  13   2   -0.51    4.82
   2  13   2    4.80    3.36
   3 -13   2 1042.90   50.94
  -3 -13  -2 1053.96   50.27
  -3  13  -2  882.72   50.99
   3  13   2 1099.83   57.02
   3  13   2  942.29   50.12
  -4 -13  -2   12.73    5.05
  -4  13  -2   10.76    4.58
  -4  13  -2   13.82    5.32
   4  13   2   31.90   10.12
  -5 -13  -2 1408.66   68.64
   5  13   2 1362.20   75.92
  -5  13  -2 1450.02   68.74
  -5  13  -2 1394.23   70.12
  -6 -13  -2   11.43    5.10
  -6  13  -2   11.55    5.59
  -6  13  -2   15.13    5.13
  -7 -13  -2  884.62   43.90
  -7  13  -2  700.88   41.49
  -7  13  -2  753.75   43.43
  -8 -13  -2  125.06   13.56
  -8  13  -2   97.25   12.85
  -8  13  -2   98.64   12.04
  -9 -13  -2  287.06   21.73
  -9  13  -2  262.93   20.77
  -9  13  -2  257.16   21.32
 -10 -13  -2  129.48   14.95
 -10 -13  -2  138.01   11.87
 -10  13  -2  118.68   14.16
 -10  13  -2  114.83   14.44
 -11 -13  -2    1.07    5.34
 -11 -13  -2    5.15    4.06
 -11  13  -2    5.48    5.51
 -12 -13  -2   13.16    4.10
 -12 -13  -2    2.67    5.57
 -12  13  -2   -6.47    5.56
 -12  13  -2    2.26    5.23
 -13 -13  -2  141.34   12.89
 -13 -13  -2  170.33   19.15
 -13  13  -2  188.62   18.90
 -13  13  -2  182.32   18.74
 -14 -13  -2   35.16   10.68
 -14  13  -2   28.04    9.66
 -15 -13  -2  162.29   19.39
 -15  13  -2  161.07   19.66
 -15  13  -2  164.06   19.74
 -15 -14   2   66.90   13.80
 -15 -14   2   86.49   13.03
 -15  14   2  112.57   17.97
 -15  14   2  123.87   15.25
 -14 -14   2  116.17   16.12
 -14 -14   2  132.00   14.11
 -14  14   2  106.23   14.45
 -14  14   2   87.66   15.44
 -13 -14   2  130.37   16.93
 -13 -14   2   86.26   12.81
 -13  14   2  125.09   14.51
 -13  14   2  134.15   16.49
 -12 -14   2  262.52   22.88
 -12 -14   2  294.91   21.68
 -12  14   2  259.15   18.23
 -12  14   2  278.82   24.25
 -12  14   2  286.11   22.24
 -11 -14   2   76.45   12.85
 -11 -14   2   79.70   11.28
 -11  14   2   63.67   12.80
 -11  14   2   60.44    8.92
 -11  14   2   72.70   11.35
 -10 -14   2  823.43   46.61
 -10  14   2  758.57   39.32
 -10  14   2  839.94   38.47
 -10  14   2  790.08   47.18
 -10  14   2  828.08   44.47
  -9 -14   2    3.89    5.33
  -9  14   2   12.91    5.25
  -9  14   2    0.55    4.92
  -8 -14   2  266.07   20.17
  -8  14   2  266.83   21.16
  -8  14   2  256.35   18.18
  -8  14   2  216.97   13.57
  -7 -14   2    9.30    4.94
  -7  14   2   11.24    5.07
  -7  14   2    6.37    5.43
  -6 -14   2   67.79    9.14
  -6  14   2   72.33   10.20
  -6  14   2   65.93    6.32
   5 -14  -2  229.28   15.45
  -5 -14   2  212.02   16.16
  -5  14   2  181.40   12.77
  -5  14   2  194.12   17.23
   4 -14  -2   49.90    7.49
  -4 -14   2   51.28    8.82
  -4  14   2   64.59    9.32
  -4  14   2   46.89    6.65
  -3 -14   2   26.98    6.38
   3 -14  -2   21.77    4.97
  -3  14   2   20.02    6.05
  -3  14   2   15.55    4.88
   2 -14  -2   58.31    7.19
  -2 -14   2   66.46    8.56
   2  14  -2   74.81    9.28
  -2  14   2   67.77    9.02
  -2  14   2   52.30    7.76
   1 -14  -2   90.23   10.17
   1 -14  -2   99.45    9.40
  -1 -14   2   88.59    9.67
   1  14  -2  102.90   10.97
  -1  14   2  104.78   10.90
   0 -14  -2  217.95   14.64
   0 -14   2  198.34   14.75
   0 -14   2  183.46   14.46
   0  14  -2  170.11   15.02
   0  14   2  211.60   15.73
  -1 -14  -2   37.38    6.64
   1 -14   2   52.11    6.42
   1 -14   2   24.33    5.99
   1  14   2   39.45    7.51
   1  14   2   41.25    9.10
  -1  14  -2   40.59    7.89
  -2 -14  -2  495.74   27.03
   2 -14   2  441.29   26.93
   2 -14   2  445.01   23.87
  -2  14  -2  496.60   29.10
   2  14   2  501.47   31.82
   2  14   2  424.36   26.92
  -3 -14  -2    8.20    4.33
   3 -14   2   11.47    4.48
  -3  14  -2    5.63    4.42
   3  14   2    3.94    7.14
   3  14   2    3.77    4.10
   4 -14   2  992.98   51.18
  -4 -14  -2  981.42   50.56
   4  14   2  993.80   57.88
  -4  14  -2 1018.60   52.96
  -5 -14  -2   -0.47    3.70
  -5  14  -2   -0.49    3.83
  -5  14  -2    5.02    4.82
  -6 -14  -2 1018.92   51.34
  -6  14  -2  936.20   50.40
  -6  14  -2  956.18   52.23
  -7 -14  -2   77.31   10.57
  -7  14  -2   72.77   11.20
  -7  14  -2   97.85   11.96
  -8 -14  -2  294.16   22.87
  -8  14  -2  350.76   24.64
  -8  14  -2  310.10   22.70
  -9 -14  -2  191.86   17.85
  -9  14  -2  195.41   18.60
  -9  14  -2  184.63   16.70
 -10 -14  -2   49.18   10.16
 -10  14  -2   32.34    8.81
 -10  14  -2   44.55    9.49
 -11 -14  -2   16.36    6.24
 -11 -14  -2   22.77    8.91
 -11  14  -2   15.38    7.44
 -11  14  -2   21.51    8.02
 -12 -14  -2   24.38    9.42
 -12  14  -2   23.79    8.94
 -12  14  -2   22.63    8.38
 -13 -14  -2   15.89    5.60
 -13 -14  -2    3.84    7.74
 -13  14  -2   14.54    8.36
 -13  14  -2    5.66    6.52
 -14 -14  -2  162.43   19.24
 -14  14  -2  177.10   19.65
 -14  14  -2  166.38   19.15
 -15 -14  -2   10.72    8.84
 -15  14  -2    5.04    8.07
 -15  14  -2    5.60    9.50
 -15 -15   2   12.38    6.95
 -15 -15   2   15.91    9.23
 -15  15   2    7.83    8.77
 -15  15   2   12.75    8.95
 -14 -15   2  127.66   17.38
 -14  15   2  127.05   17.71
 -14  15   2  133.30   16.56
 -13 -15   2  120.60   14.66
 -13 -15   2  151.29   18.07
 -13  15   2  109.56   15.16
 -13  15   2  110.81   17.72
 -12 -15   2   38.33   10.27
 -12 -15   2   56.51   10.68
 -12  15   2   72.02   11.92
 -12  15   2   47.16   11.46
 -11 -15   2  341.60   26.22
 -11  15   2  372.14   25.02
 -11  15   2  299.28   26.05
 -10 -15   2    2.22    5.69
 -10  15   2   -1.45    5.19
 -10  15   2   -0.91    4.35
  -9 -15   2  407.61   28.52
  -9  15   2  453.88   30.65
  -9  15   2  415.87   26.85
  -8 -15   2   -5.78    3.78
  -8  15   2    0.80    4.26
  -8  15   2    0.49    5.02
  -7 -15   2   11.08    5.34
  -7  15   2    8.87    5.78
  -7  15   2   14.22    3.55
  -7  15   2   10.50    4.61
   6 -15  -2  150.91   12.57
  -6 -15   2  120.41   12.79
  -6  15   2  118.27   13.72
  -6  15   2  125.02    9.43
  -5 -15   2  134.26   13.68
   5 -15  -2  133.25   12.41
  -5  15   2  168.97   15.76
  -5  15   2  166.49   11.33
   4 -15  -2   88.50    9.24
  -4 -15   2   73.55   10.03
  -4  15   2   85.05    8.36
  -4  15   2   93.25   11.26
   3 -15  -2   77.97    8.59
  -3 -15   2   81.30   10.01
  -3  15   2   70.90    8.33
  -3  15   2   80.48   10.36
  -2 -15   2    9.74    5.06
   2 -15  -2   13.60    4.29
  -2  15   2    6.83    4.77
   2  15  -2   23.04    5.94
  -2  15   2   14.47    5.29
   1 -15  -2  154.16   12.10
  -1 -15   2  154.47   12.91
  -1  15   2  139.98   13.53
   1  15  -2  127.75   13.52
  -1  15   2  144.35   13.75
   0 -15   2   61.97    8.02
   0 -15   2   50.83    8.71
   0 -15  -2   49.94    7.94
   0  15   2   47.00    8.80
   0  15  -2   46.77    8.56
   0  15   2   62.54   10.79
   1 -15   2   10.86    4.63
   1 -15   2   11.34    4.20
  -1 -15  -2    2.49    3.56
  -1  15  -2   -1.56    3.75
   1  15   2    9.37    4.39
   1  15   2    4.07    5.81
   2 -15   2   17.12    4.45
   2 -15   2   25.03    6.12
  -2 -15  -2   18.41    5.23
  -2  15  -2   13.11    5.36
   2  15   2   21.53    5.85
   2  15   2   20.00    7.88
  -3 -15  -2  475.82   27.61
   3 -15   2  442.81   27.49
  -3  15  -2  497.71   30.00
   3  15   2  426.15   27.67
   3  15   2  475.18   33.52
  -4 -15  -2   15.61    5.55
   4 -15   2   20.42    6.73
   4  15   2   21.34   10.40
  -4  15  -2   13.14    5.74
  -5 -15  -2  640.34   35.61
  -5  15  -2  606.80   37.24
  -6 -15  -2    0.74    4.11
  -6  15  -2    1.90    4.59
  -6  15  -2    0.81    4.96
  -7 -15  -2  356.17   24.40
  -7  15  -2  356.28   24.15
  -7  15  -2  322.44   25.03
  -8 -15  -2  104.67   12.93
  -8  15  -2   84.15   11.58
  -8  15  -2   77.37   13.24
  -9 -15  -2  161.14   16.18
  -9  15  -2  138.20   15.02
  -9  15  -2  122.41   15.56
 -10 -15  -2   84.13   13.68
 -10  15  -2   89.50   13.83
 -10  15  -2  102.50   14.27
 -11 -15  -2    0.19    4.36
 -11 -15  -2    2.65    6.52
 -11  15  -2   -5.78    5.17
 -11  15  -2    3.62    5.41
 -12 -15  -2    4.49    7.04
 -12 -15  -2    4.77    4.77
 -12  15  -2   -3.66    5.34
 -12  15  -2    1.49    6.36
 -13 -15  -2  148.16   18.22
 -13 -15  -2  111.18   11.10
 -13  15  -2  135.73   17.11
 -13  15  -2  135.95   16.75
 -14 -15  -2   -9.52    4.59
 -14 -15  -2    2.32    6.70
 -14  15  -2   -2.72    7.86
 -14  15  -2   12.40    8.87
 -14 -16   2   16.98    7.39
 -14 -16   2   16.42   10.27
 -14  16   2   22.14    9.88
 -14  16   2    7.20    8.08
 -13 -16   2   36.46    9.68
 -13 -16   2   34.52   10.13
 -13  16   2   49.61   11.99
 -13  16   2   39.96    9.57
 -12 -16   2  104.42   13.82
 -12 -16   2   67.83   14.03
 -12  16   2   82.10   13.07
 -12  16   2  125.01   16.62
 -11 -16   2  -14.79    5.41
 -11  16   2   -3.07    5.59
 -11  16   2    3.33    5.42
 -10 -16   2  257.64   22.63
 -10  16   2  273.52   23.65
 -10  16   2  272.09   20.98
  -9 -16   2    1.45    5.12
  -9  16   2   -2.13    4.59
  -9  16   2   -8.11    5.00
  -8 -16   2   56.55   10.66
  -8  16   2   62.50    9.99
  -8  16   2   64.97   12.05
   7 -16  -2    7.58    5.18
  -7 -16   2   14.45    6.07
  -7  16   2   20.19    3.63
  -7  16   2   14.91    6.97
   6 -16  -2   60.10    9.41
  -6 -16   2   68.01   11.12
  -6  16   2   62.34    6.93
  -6  16   2   63.00   11.32
  -5 -16   2   98.85   11.73
   5 -16  -2  124.62   11.22
  -5  16   2  102.82   13.15
  -5  16   2   92.67    8.99
  -4 -16   2  217.97   17.27
   4 -16  -2  207.42   15.74
  -4  16   2  215.85   14.99
  -4  16   2  211.97   18.23
   3 -16  -2   -0.94    3.18
  -3 -16   2   -1.63    3.60
  -3  16   2   -0.50    3.78
  -3  16   2   -0.62    3.93
   2 -16  -2  198.53   14.88
  -2 -16   2  221.80   16.51
  -2  16   2  176.73   16.39
  -2  16   2  185.45   15.80
  -1 -16   2   73.35    9.26
   1 -16  -2   66.87    8.44
  -1  16   2   90.01   11.18
   1  16  -2   56.36   10.15
  -1  16   2   83.50   10.65
   0 -16   2  284.15   19.98
   0 -16  -2  302.60   19.31
   0  16   2  268.82   20.53
   0  16  -2  284.35   21.17
   0  16   2  254.74   21.44
  -1 -16  -2  102.10   11.11
   1 -16   2  125.29   12.06
   1 -16   2  142.37   11.36
  -1  16  -2  112.99   12.82
   1  16   2  135.96   15.47
   2 -16   2   42.03    6.34
  -2 -16  -2   48.18    8.47
   2 -16   2   48.81    8.34
  -2  16  -2   35.13    7.78
   2  16   2   46.33    8.57
   2  16   2   45.22   11.34
  -3 -16  -2   18.37    5.90
   3 -16   2   21.71    6.83
   3  16   2   22.30    9.44
  -3  16  -2   19.11    6.89
   3  16   2   21.12    5.79
   4 -16   2  426.86   26.82
  -4 -16  -2  412.31   26.02
  -4  16  -2  404.98   27.85
   5 -16   2   47.20    9.55
  -5 -16  -2   45.25    8.64
  -5  16  -2   46.30    9.77
  -6 -16  -2  231.74   18.60
  -6  16  -2  247.87   18.94
  -6  16  -2  208.67   19.82
  -7 -16  -2    3.22    5.20
  -7  16  -2   14.80    7.03
  -7  16  -2   11.05    5.71
  -8 -16  -2  139.27   14.88
  -8  16  -2  116.03   13.98
  -8  16  -2  138.06   16.14
  -9 -16  -2  114.72   14.45
  -9  16  -2  137.01   16.23
  -9  16  -2  147.48   15.17
 -10 -16  -2   15.62    8.46
 -10  16  -2   35.37   10.27
 -10  16  -2    8.29    6.91
 -11 -16  -2    7.77    7.38
 -11 -16  -2    5.07    5.69
 -11  16  -2    5.48    6.84
 -11  16  -2    6.96    6.38
 -12 -16  -2   47.24    8.87
 -12 -16  -2   50.64   11.45
 -12  16  -2   36.14   11.03
 -12  16  -2   60.61   12.40
 -13 -16  -2   18.14    8.92
 -13  16  -2   -0.90    7.33
 -13  16  -2    4.93    8.52
 -14 -16  -2  137.48   18.74
 -14  16  -2  165.05   19.26
 -14  16  -2  145.94   19.23
 -14 -17   2   72.40   13.01
 -14 -17   2   82.19   15.56
 -14  17   2   73.68   15.30
 -14  17   2  102.98   15.13
 -13 -17   2   14.94    8.22
 -13 -17   2   13.97    9.99
 -13  17   2   19.19    8.42
 -13  17   2    9.89    8.59
 -12 -17   2   23.67    8.27
 -12 -17   2   13.92    7.04
 -12  17   2    4.00    6.20
 -12  17   2    6.13    8.18
 -11 -17   2   46.39   11.14
 -11  17   2   52.09   12.37
 -11  17   2   71.01   11.51
 -10 -17   2    4.27    6.38
 -10  17   2   13.78    7.46
 -10  17   2   16.44    6.53
  -9 -17   2  138.86   15.37
  -9  17   2  133.92   13.66
  -9  17   2  130.98   16.58
  -8 -17   2   11.56    6.24
  -8  17   2   12.38    7.21
  -7 -17   2   42.88    9.30
   7 -17  -2   54.17    9.41
  -7  17   2   49.04   11.01
  -6 -17   2  152.11   14.89
   6 -17  -2  157.09   13.88
  -6  17   2  128.97   10.55
  -6  17   2  155.28   16.39
   5 -17  -2  189.50   15.55
  -5 -17   2  185.93   16.84
  -5  17   2  217.86   14.44
  -5  17   2  197.06   18.67
  -4 -17   2   77.69   10.63
   4 -17  -2   89.14    9.89
  -4  17   2   80.98   13.08
  -4  17   2   80.28    9.50
   3 -17  -2  169.71   14.23
  -3 -17   2  171.06   15.52
  -3  17   2  182.55   16.84
  -3  17   2  176.73   14.88
   2 -17  -2   44.74    7.70
  -2 -17   2   33.05    7.98
  -2  17   2   37.55    8.83
  -2  17   2   37.30    8.68
  -1 -17   2  628.77   35.15
   1 -17  -2  611.21   33.81
   1  17  -2  580.39   36.12
  -1  17   2  604.28   36.28
  -1  17   2  576.91   35.71
   0 -17  -2   99.93   11.33
   0 -17   2  119.27   12.22
   0  17   2  122.15   13.22
   0  17   2  126.62   15.38
   0  17  -2  132.76   13.91
   1 -17   2  116.33   10.35
   1 -17   2   79.35   10.90
  -1 -17  -2  109.45   11.28
   1  17   2   85.56   14.95
   1  17   2   78.35   11.57
  -1  17  -2  108.74   12.69
   2 -17   2    9.33    4.28
  -2 -17  -2   17.95    6.03
   2 -17   2   23.93    6.61
   2  17   2   17.87    8.34
  -2  17  -2   12.41    6.53
   2  17   2   21.29    6.43
   3 -17   2   33.32    7.83
  -3 -17  -2   57.63    9.37
   3  17   2   59.76   10.05
  -3  17  -2   51.71   10.03
   4 -17   2   90.58   11.39
  -4 -17  -2   81.32   10.65
  -4  17  -2   81.25   11.70
   5 -17   2  176.04   15.67
  -5 -17  -2  146.29   14.37
  -5  17  -2  161.38   16.61
   6 -17   2   -3.39    4.83
  -6 -17  -2    0.25    4.71
  -6  17  -2    8.77    5.57
  -7 -17  -2   99.54   12.76
  -7  17  -2   99.95   12.54
  -7  17  -2   75.61   13.24
  -8 -17  -2   29.81    9.12
  -8  17  -2   36.75    8.77
  -8  17  -2   56.37   11.82
  -9 -17  -2   27.62    9.11
  -9  17  -2   21.02    8.77
  -9  17  -2   22.51    7.45
 -10 -17  -2   55.88   11.98
 -10  17  -2   34.49    9.02
 -10  17  -2   39.70   10.69
 -11 -17  -2   21.03    8.93
 -11  17  -2   15.04    7.83
 -11  17  -2   19.60    8.82
 -12 -17  -2    1.42    5.40
 -12 -17  -2   -4.68    7.34
 -12  17  -2   -6.26    6.10
 -12  17  -2    8.57    6.97
 -13 -17  -2  112.65   18.50
 -13  17  -2  145.14   17.86
 -13  17  -2  146.32   18.92
 -13 -18   2   33.76   11.09
 -13 -18   2   32.77   10.12
 -13  18   2   31.39   11.46
 -13  18   2   24.48    9.85
 -12 -18   2   54.64   12.54
 -12 -18   2   24.18    8.88
 -12  18   2   47.40   12.36
 -12  18   2   42.22    9.83
 -11 -18   2    5.66    6.76
 -11  18   2   -4.30    6.60
 -11  18   2    0.04    5.61
 -10  18   2  137.20   17.67
 -10  18   2  113.24   13.53
  -9 -18   2   14.84    7.45
  -9  18   2   19.03    8.45
  -8 -18   2   -8.87    5.31
   8 -18  -2   -0.02    5.71
  -8  18   2    7.31    6.73
  -7 -18   2  175.59   16.73
   7 -18  -2  156.45   14.97
  -7  18   2  164.38   17.89
  -6 -18   2  175.94   17.13
   6 -18  -2  203.69   16.53
  -6  18   2  196.25   19.20
  -6  18   2  198.12   12.96
  -5 -18   2  178.23   16.68
   5 -18  -2  168.28   14.56
  -5  18   2  162.63   13.15
  -5  18   2  143.82   16.28
  -4 -18   2  378.64   25.51
   4 -18  -2  362.72   23.85
  -4  18   2  378.38   23.17
  -4  18   2  347.05   26.59
  -3 -18   2   54.50   10.42
   3 -18  -2   70.76    9.31
  -3  18   2   73.74   10.48
  -3  18   2   59.24   11.43
  -2 -18   2  393.42   26.26
   2 -18  -2  392.01   25.02
  -2  18   2  420.78   27.16
  -2  18   2  393.53   27.73
   1 -18  -2   97.46   11.23
  -1 -18   2   95.72   11.63
  -1  18   2   85.69   14.00
  -1  18   2   84.93   13.19
   1  18  -2   96.40   12.82
   0 -18  -2  331.95   22.80
   0 -18   2  367.74   24.33
   0  18   2  316.50   26.10
   0  18   2  358.68   25.32
   0  18  -2  357.65   25.59
   1 -18   2  104.11   12.17
   1 -18   2  103.60   12.30
  -1 -18  -2   93.38   11.26
   1  18   2  102.05   12.72
   1  18   2   96.14   15.96
  -1  18  -2   97.66   12.74
  -2 -18  -2   23.92    6.80
   2 -18   2   22.58    5.54
   2 -18   2   10.58    6.34
   2  18   2   14.78    6.34
  -2  18  -2   27.11    7.81
  -3 -18  -2   21.85    6.86
   3 -18   2   29.30    7.26
   3  18   2   21.76    7.08
  -3  18  -2   22.71    7.90
   4 -18   2   54.42    9.78
  -4 -18  -2   57.15   10.37
  -4  18  -2   55.64   11.21
  -5 -18  -2   28.65    8.38
   5 -18   2   21.18    7.66
  -5  18  -2   22.17    7.75
   6 -18   2   68.22   11.19
  -6 -18  -2   81.22   12.77
  -6  18  -2   61.41   11.70
  -7 -18  -2   28.49    8.68
  -7  18  -2   10.58    7.33
  -8 -18  -2    4.73    6.59
  -8  18  -2    0.10    6.55
  -8  18  -2   12.12    6.52
  -9 -18  -2  151.77   17.46
  -9  18  -2  167.45   16.88
  -9  18  -2  119.45   16.31
 -10 -18  -2   10.58    7.52
 -10  18  -2   15.73    7.37
 -10  18  -2    6.88    7.88
 -11 -18  -2   10.65    7.52
 -11  18  -2    8.21    7.51
 -11  18  -2    6.68    7.24
 -12 -18  -2   67.20   13.87
 -12  18  -2   60.33   13.77
 -12  18  -2   90.92   14.58
 -13 -18  -2   19.09    8.68
 -13 -18  -2    8.66    6.08
 -13  18  -2    5.10    7.82
 -13  18  -2   13.48    8.76
 -13 -19   2   -1.04    7.95
 -13 -19   2   13.72    9.35
 -13  19   2   17.15    7.87
 -13  19   2   -0.40    8.42
 -12 -19   2    1.84    7.03
 -12  19   2    4.42    8.37
 -12  19   2    8.35    7.25
 -11 -19   2   44.90   11.83
 -11  19   2   37.85   11.21
 -10 -19   2    6.08    7.91
 -10  19   2    5.33    8.22
   9 -19  -2   46.41   10.39
  -9 -19   2   39.79   11.00
  -9  19   2   52.75   12.62
  -8 -19   2   48.95   10.90
   8 -19  -2   45.36    9.67
  -8  19   2   54.87   12.60
  -7 -19   2   19.27    8.59
   7 -19  -2   21.72    7.03
  -7  19   2   21.68    8.44
   6 -19  -2  245.69   19.01
  -6 -19   2  250.12   20.92
  -6  19   2  249.13   22.87
   5 -19  -2  222.60   17.84
  -5 -19   2  225.23   19.29
  -5  19   2  228.40   21.59
   4 -19  -2  121.79   13.11
  -4 -19   2  152.60   15.27
  -4  19   2  130.26   15.72
  -4  19   2  105.21   12.57
  -3 -19   2  283.63   23.29
   3 -19  -2  335.90   23.03
  -3  19   2  385.08   24.33
  -3  19   2  352.20   26.44
  -2 -19   2   25.90    8.12
   2 -19  -2   14.94    6.34
  -2  19   2   12.60    8.11
  -2  19   2   19.49    7.25
   1 -19  -2  644.67   34.45
   1  19  -2  540.50   35.97
  -1  19   2  490.04   34.88
  -1  19   2  587.69   36.25
   0 -19  -2  114.97   12.32
   0 -19   2  115.08   13.20
   0  19  -2  122.82   15.20
   0  19   2  133.43   16.79
   0  19   2  135.84   15.20
  -1 -19  -2  172.35   15.37
   1 -19   2  127.38   14.82
   1  19   2  172.04   16.72
  -1  19  -2  190.87   17.56
  -2 -19  -2   43.35    8.84
   2 -19   2   42.23    9.22
  -2  19  -2   48.27   10.42
   2  19   2   26.64    7.77
   3 -19   2    9.84    5.50
  -3 -19  -2   12.49    6.45
  -3  19  -2    5.81    5.29
   4 -19   2   32.92    8.88
  -4 -19  -2   37.01    8.83
  -4  19  -2   39.31   10.39
   5 -19   2   46.83    9.93
  -5 -19  -2   49.58   10.52
  -5  19  -2   55.18   11.23
  -6 -19  -2    3.79    5.54
   6 -19   2   -3.88    5.22
  -6  19  -2    2.03    5.45
  -7 -19  -2   23.17    8.08
   7 -19   2    8.83    6.37
  -7  19  -2   13.80    7.53
  -8 -19  -2   94.41   14.98
  -8  19  -2  131.63   16.89
  -9 -19  -2   -8.92    5.77
  -9  19  -2   11.30    7.34
  -9  19  -2    2.18    6.36
 -10 -19  -2   86.02   14.64
 -10  19  -2   70.14   14.46
 -10  19  -2   72.28   13.52
 -11 -19  -2   43.84   11.19
 -11  19  -2   50.66   10.93
 -11  19  -2   46.43   11.85
 -12 -19  -2   13.35    6.63
 -12 -19  -2    9.00    7.96
 -12  19  -2    8.85    8.00
 -12  19  -2    4.62    8.00
 -12 -20   2   -1.58    7.50
 -12  20   2   14.44   10.09
  11 -20  -2   -4.52    6.96
 -11 -20   2    2.11    8.11
 -11  20   2   -1.68    6.30
  10 -20  -2   96.79   15.19
 -10 -20   2  136.33   16.85
 -10  20   2  156.94   19.90
   9 -20  -2   18.86    7.73
  -9 -20   2   14.10    8.03
  -9  20   2   11.53    8.69
  -8 -20   2   14.87    7.78
   8 -20  -2   21.71    7.38
  -8  20   2   15.89    8.76
   7 -20  -2   32.78    8.41
  -7 -20   2   52.00   11.62
  -7  20   2   38.93   10.85
   6 -20  -2   51.80    9.93
  -6 -20   2   41.91    9.60
  -6  20   2   44.41   10.85
  -5 -20   2  193.26   18.91
   5 -20  -2  219.12   17.43
  -5  20   2  181.78   19.63
  -4 -20   2  260.52   21.63
   4 -20  -2  257.58   19.89
  -4  20   2  269.37   23.21
  -3 -20   2   30.04    8.45
   3 -20  -2   19.65    6.58
  -3  20   2   11.43    6.72
  -2 -20   2  246.27   20.19
   2 -20  -2  250.85   19.07
  -2  20   2  224.63   21.21
   1 -20  -2  133.63   14.15
  -1 -20   2  137.35   14.79
   1  20  -2  141.65   16.26
  -1  20   2  135.72   15.72
   0 -20  -2  330.63   23.11
   0 -20   2  349.04   24.10
   0  20   2  295.28   24.51
   0  20  -2  293.97   24.65
   1 -20   2  101.72   13.23
  -1 -20  -2  105.90   11.98
   1  20   2  102.88   13.60
  -1  20  -2  119.39   14.85
   2 -20   2    6.70    5.75
  -2 -20  -2    1.06    4.82
  -2  20  -2    5.95    6.00
   2  20   2   -8.17    5.08
  -3 -20  -2   61.86   11.08
   3 -20   2   62.76   10.73
  -3  20  -2   59.41   11.91
  -4 -20  -2  114.67   13.25
   4 -20   2  112.52   13.79
  -4  20  -2  123.42   15.61
   5 -20   2   40.78    9.20
  -5  20  -2   29.29    9.27
  -6 -20  -2   69.29   12.30
   6 -20   2   60.26   11.42
  -6  20  -2   77.53   14.13
   7 -20   2   40.03    9.22
  -7 -20  -2   22.32    9.33
  -7  20  -2   35.62   10.54
   8 -20   2    6.70    7.34
  -8 -20  -2    9.92    7.49
  -8  20  -2    7.81    7.81
   9 -20   2  130.22   17.51
  -9 -20  -2  196.94   19.74
  -9  20  -2  167.37   19.76
 -10 -20  -2   10.42    8.46
 -10  20  -2   -0.10    6.79
 -11 -20  -2    5.89    8.43
 -11  20  -2    8.29    9.30
 -12 -20  -2   49.14   12.72
 -12  20  -2   72.25   14.29
 -12  20  -2   44.28   13.09
  11 -21  -2   77.09   13.43
 -11  21   2   75.36   15.84
  10 -21  -2    1.98    7.21
 -10  21   2    5.77    8.57
   9 -21  -2  133.24   15.80
  -9 -21   2  126.67   16.40
  -9  21   2  125.13   18.35
  -8 -21   2   55.68   11.92
   8 -21  -2   60.81   11.42
  -8  21   2   53.72   12.87
  -7 -21   2   -2.29    6.21
   7 -21  -2   -0.85    5.72
  -7  21   2   -3.67    6.66
   6 -21  -2  115.64   13.89
  -6 -21   2  108.04   16.33
  -6  21   2  105.88   17.51
  -5 -21   2   16.47    7.39
   5 -21  -2   14.11    7.11
  -5  21   2   11.33    7.98
   4 -21  -2   83.26   11.39
  -4 -21   2   75.76   13.12
  -4  21   2   63.05   12.13
  -3 -21   2   65.44   11.67
   3 -21  -2   58.84   10.41
  -3  21   2   56.20   12.38
  -2 -21   2   18.62    7.46
   2 -21  -2   25.83    7.36
  -2  21   2   26.19    8.75
   1 -21  -2  138.68   14.27
  -1 -21   2  166.39   16.08
   1  21  -2  127.07   16.40
  -1  21   2  111.64   15.32
   0 -21  -2  131.12   14.44
   0 -21   2  165.14   16.55
   0  21  -2  142.57   16.64
   0  21   2  114.06   15.70
  -1 -21  -2    9.46    5.99
   1 -21   2   23.08    7.79
  -1  21  -2   -1.87    5.53
   1  21   2   18.65    7.43
  -2 -21  -2   69.67   11.66
   2 -21   2   47.04    9.75
   2  21   2   76.37   13.70
  -2  21  -2   73.23   12.94
  -3 -21  -2   63.14   11.11
   3 -21   2   72.00   12.02
  -3  21  -2   65.90   13.08
  -4 -21  -2   43.91    9.87
   4 -21   2   60.63   11.54
  -4  21  -2   48.16   10.77
  -5 -21  -2  166.43   17.48
   5 -21   2  179.63   17.85
  -5  21  -2  195.61   20.31
  -6 -21  -2    0.53    6.33
   6 -21   2    9.78    7.02
  -6  21  -2   -2.71    5.70
  -7 -21  -2   53.52   12.26
   7 -21   2   71.83   12.39
  -7  21  -2   57.62   13.54
  -8 -21  -2  136.48   16.72
   8 -21   2  156.39   17.51
  -8  21  -2  145.49   18.67
   9 -21   2    8.38    8.92
  -9 -21  -2    2.41    7.18
  -9  21  -2   12.21    9.07
 -10 -21  -2   79.64   15.35
  10 -21   2   70.03   14.64
 -10  21  -2   72.59   15.33
 -11 -21  -2   23.42   10.89
 -11  21  -2   15.46    9.48
  11 -22  -2    8.60    8.49
 -11 -22   2   -5.02    6.62
 -11  22   2   -7.72    8.03
  10 -22  -2  201.57   19.69
 -10 -22   2  195.16   22.02
 -10  22   2  206.82   24.18
  -9 -22   2   20.19    9.26
   9 -22  -2   21.39    8.42
  -9  22   2   10.91    9.85
   8 -22  -2   66.72   11.22
  -8 -22   2   43.58   11.43
  -8  22   2   46.41   12.63
  -7 -22   2   55.76   12.21
   7 -22  -2   52.13   11.43
  -7  22   2   78.00   15.19
  -6 -22   2   -4.38    5.51
   6 -22  -2    5.71    5.98
  -6  22   2   -3.88    5.91
   5 -22  -2  220.12   18.17
  -5 -22   2  197.63   19.09
  -5  22   2  174.39   20.26
  -4 -22   2   -6.57    6.58
   4 -22  -2    9.76    6.69
  -4  22   2    3.52    6.90
   3 -22  -2   19.03    6.72
  -3 -22   2    8.80    7.07
  -3  22   2   10.12    7.40
   2 -22  -2    8.52    6.21
  -2 -22   2    7.50    7.03
  -2  22   2   19.09    7.64
  -1 -22   2  120.22   15.09
  -1  22   2   80.58   14.29
   1  22  -2  120.71   16.07
   0 -22   2    2.57    6.13
   0 -22  -2   -8.00    4.93
   0  22  -2   -5.45    5.93
   0  22   2    5.41    6.55
  -1 -22  -2  107.45   13.60
   1 -22   2   86.71   14.30
   1  22   2  106.91   15.74
  -1  22  -2  138.78   16.25
  -2 -22  -2   46.19    9.80
   2 -22   2   35.26    9.42
  -2  22  -2   39.43   10.90
   2  22   2   19.30    8.37
  -3 -22  -2   37.44    9.14
   3 -22   2   23.52    8.07
  -3  22  -2   30.13    9.37
   4 -22   2  184.63   17.95
  -4 -22  -2  151.00   16.29
  -4  22  -2  144.11   18.64
  -5 -22  -2   14.92    7.70
   5 -22   2   25.06    9.14
  -5  22  -2   14.77    9.74
   6 -22   2  110.32   14.22
  -6 -22  -2   97.07   15.51
  -6  22  -2   93.51   16.59
   7 -22   2   78.40   13.56
  -7 -22  -2   61.92   12.96
  -7  22  -2   58.27   13.93
   8 -22   2   56.22   11.76
  -8 -22  -2   48.12   12.52
  -8  22  -2   44.20   13.07
  -9 -22  -2  179.26   19.62
   9 -22   2  204.59   21.00
  -9  22  -2  188.10   22.24
 -10 -22  -2    9.22    8.25
  10 -22   2    8.44    9.31
 -10  22  -2    1.40    8.87
  10 -23  -2   21.86   10.67
 -10 -23   2   15.73   10.90
 -10  23   2   -3.24    8.55
   9 -23  -2  121.53   16.64
  -9 -23   2  133.68   17.46
  -9  23   2  150.68   20.34
  -8 -23   2   26.91   10.11
   8 -23  -2   22.22    8.89
  -8  23   2   24.63   11.21
   7 -23  -2   21.38    8.08
  -7 -23   2    1.15    7.58
  -7  23   2   11.93    8.22
  -6 -23   2  112.79   15.54
   6 -23  -2  128.00   15.42
  -6  23   2  104.59   16.99
  -5 -23   2   -4.94    6.48
   5 -23  -2    6.59    5.83
  -5  23   2   -9.69    5.97
   4 -23  -2   93.25   12.82
  -4  23   2  100.15   17.12
   3 -23  -2   11.67    6.78
  -3 -23   2   -6.46    6.79
  -3  23   2  -12.40    5.89
   2 -23  -2   54.54   10.50
  -2 -23   2   57.94   11.96
  -2  23   2   63.38   13.11
   1 -23  -2   20.80    8.18
  -1 -23   2   21.30    8.97
  -1  23   2   19.44    9.15
   0 -23  -2  121.55   14.61
   0 -23   2  139.05   16.93
   0  23  -2  124.86   17.48
   0  23   2  155.97   18.57
  -1 -23  -2  -10.17    5.88
   1 -23   2   19.51    7.99
  -1  23  -2   17.40    7.96
   1  23   2   -9.76    6.46
  -2 -23  -2   52.07   10.33
   2 -23   2   55.85   11.37
  -2  23  -2   51.60   11.93
   2  23   2   54.53   11.99
   3 -23   2   99.55   13.34
  -3 -23  -2  106.88   13.90
  -3  23  -2  109.36   16.01
  -4 -23  -2   48.98   11.07
   4 -23   2   45.84   10.33
  -4  23  -2   43.27   11.83
  -5 -23  -2  119.33   16.08
   5 -23   2  158.15   17.19
  -5  23  -2  150.35   19.23
  -6 -23  -2    5.28    6.83
   6 -23   2    1.17    7.13
  -6  23  -2    4.79    7.31
  -7 -23  -2   87.06   14.81
   7 -23   2   53.36   11.49
  -7  23  -2   73.72   15.62
  -8 -23  -2   82.24   15.67
  -8  23  -2   85.76   16.03
  -9 -23  -2   -4.12    8.48
   9 -23   2    3.74    9.01
  -9  23  -2   25.39   10.14
  -9 -24   2   25.50    9.96
   9 -24  -2   -2.89    8.92
  -9  24   2   12.73    9.72
  -8 -24   2   14.87    8.82
   8 -24  -2   53.81   11.41
  -8  24   2   34.73   11.89
   7 -24  -2   34.36   10.18
  -7 -24   2   58.85   12.89
  -7  24   2   37.50   11.60
  -6 -24   2    2.92    7.69
   6 -24  -2   14.86    8.09
  -6  24   2    8.82    8.30
  -5 -24   2   71.31   13.60
   5 -24  -2   63.92   11.96
  -5  24   2   60.41   13.91
  -4 -24   2    6.00    7.93
   4 -24  -2   11.22    7.22
  -4  24   2   -7.43    6.89
  -3 -24   2   12.67    8.06
  -3  24   2    8.87    7.58
   2 -24  -2   21.86    8.54
  -2 -24   2   14.29    8.37
  -2  24   2   23.90    9.39
  -1 -24   2  141.71   17.04
   1 -24  -2  111.58   14.36
  -1  24   2   93.64   16.21
   0 -24  -2   17.99    7.87
   0 -24   2   17.47    7.60
   0  24   2   -0.91    7.78
   0  24  -2    8.53    7.54
  -1 -24  -2  117.74   14.94
   1 -24   2  138.96   16.62
   1  24   2   95.00   16.05
  -1  24  -2   84.99   16.50
  -2 -24  -2   23.06    7.99
  -2  24  -2   19.35    9.07
  -3 -24  -2   47.29   11.20
   3 -24   2   59.51   11.64
  -3  24  -2   54.12   12.84
  -4 -24  -2   90.75   14.65
  -4  24  -2   75.09   15.09
  -5 -24  -2   37.88    9.81
   5 -24   2   36.28   10.59
  -5  24  -2   21.50    9.75
  -6 -24  -2   67.87   13.96
   6 -24   2   72.14   14.23
  -7 -24  -2   29.08   11.13
   7 -24   2   31.50    9.92
  -7  24  -2   24.24   10.38
   8 -24   2   22.28   10.22
  -8 -24  -2   22.50   10.08
  -8  24  -2    7.04    9.04
  -7 -25   2    5.86    7.54
   7 -25  -2    8.36    8.47
  -7  25   2   -4.29    7.97
  -6 -25   2   91.93   15.50
   6 -25  -2   75.00   13.43
  -6  25   2  130.76   18.44
  -5 -25   2   -3.92    7.35
   5 -25  -2   -3.43    7.27
  -5  25   2   -5.20    7.45
   4 -25  -2   46.91   10.21
  -4 -25   2   43.17   11.25
  -4  25   2   30.68   10.82
  -3 -25   2   -2.54    6.81
   3 -25  -2   -7.73    6.26
  -3  25   2   18.28   10.25
   2 -25  -2   45.73   10.82
  -2 -25   2   54.18   12.04
  -2  25   2   39.90   12.65
   1 -25  -2   30.19    9.59
  -1 -25   2   39.51   10.54
  -1  25   2   20.15   10.09
   0 -25   2  122.48   16.93
   0 -25  -2  115.50   15.31
   0  25  -2  147.80   19.34
   0  25   2   91.87   16.64
   1 -25   2    4.19    7.57
  -1 -25  -2   11.32    7.37
  -1  25  -2   -3.87    7.13
  -2 -25  -2   52.51   11.71
   2 -25   2   63.86   11.78
  -2  25  -2   56.02   14.03
   3 -25   2   22.36    8.68
  -3  25  -2   27.48   11.07
  -4 -25  -2   83.85   13.93
   4 -25   2   61.48   13.07
  -4  25  -2   61.97   15.36
  -5 -25  -2   32.42   10.39
   5 -25   2   24.61   10.08
  -5  25  -2   36.69   12.03
  -6 -25  -2   -5.79    6.90
   6 -25   2  -18.83    7.27
  -6  25  -2   10.83    9.37
   7 -25   2   28.06   10.67
  -7 -25  -2   20.76    9.68
  -7  25  -2   35.91   11.99
   6 -26  -2  -11.18    6.73
  -6 -26   2    1.70    8.49
  -6  26   2    8.18   10.39
  -5 -26   2   68.55   13.55
   5 -26  -2   96.16   14.47
  -5  26   2   74.32   15.81
   4 -26  -2    6.13    7.87
  -4 -26   2    9.23    9.20
  -4  26   2   35.68   11.40
  -3 -26   2    6.61    6.82
   3 -26  -2    4.69    8.11
  -3  26   2    2.97    7.61
  -2 -26   2    6.49    8.76
   2 -26  -2    4.46    7.95
  -2  26   2   30.65   10.99
  -1 -26   2   89.01   15.44
   1 -26  -2   69.81   13.07
  -1  26   2   95.47   17.30
   0 -26  -2   10.49    8.38
   0 -26   2   33.17    9.62
   0  26   2   27.91   10.90
  -1 -26  -2  106.13   15.90
   1 -26   2  114.02   15.30
   1  26   2   73.50   15.35
  -1  26  -2   74.11   15.11
  -2 -26  -2    1.19    7.39
   2 -26   2   10.32    8.32
  -2  26  -2  -10.82    7.61
   3 -26   2   37.24   12.41
  -3 -26  -2   51.60   12.51
  -3  26  -2   69.02   15.31
   4 -26   2   37.92   10.24
  -4  26  -2   27.67   10.44
  -5 -26  -2   50.35   12.25
   5 -26   2   43.51   12.15
  -5  26  -2   22.52   10.84
  -4 -27   2   66.88   13.91
   4 -27  -2   59.64   12.62
  -4  27   2   40.68   13.42
  -3 -27   2   32.67   11.62
   3 -27  -2   15.55    9.53
  -3  27   2   41.09   13.56
  -2 -27   2   10.61    9.83
   2 -27  -2   19.95    9.48
  -2  27   2   -3.82    9.12
   1 -27  -2   24.45   10.44
  -1 -27   2   33.55   11.98
  -1  27   2   19.09   10.86
   0 -27  -2  134.26   17.58
   0 -27   2  161.49   19.45
   0  27   2  120.62   20.33
  -1 -27  -2   10.16    9.49
   1 -27   2   12.16    9.47
  -1  27  -2   -7.81    7.90
   2 -27   2   34.40   12.41
  -2 -27  -2   44.36   11.77
  -2  27  -2   55.90   15.12
  -3 -27  -2    7.31    8.79
   3 -27   2   -3.84    7.64
  -3  27  -2   -3.96    7.56
 -18   0   3    2.35    7.28
 -18   0   3    6.78    7.42
 -17   0   3   -5.94    5.22
 -16   0   3   -8.58    4.69
 -16   0   3   -5.26    4.14
 -15   0   3    0.53    4.16
 -15   0   3   -7.03    4.09
 -14   0   3    4.09    4.22
 -14   0   3    3.77    4.85
 -13   0   3    3.84    4.82
 -13   0   3   -1.16    4.17
 -12   0   3    0.66    3.77
 -12   0   3    3.43    4.15
 -11   0   3   -5.64    3.04
 -11   0   3    2.48    3.31
 -10   0   3    1.06    2.82
  -9   0   3    4.60    2.88
  -9   0   3    4.03    2.99
  -8   0   3   -1.67    1.94
  -8   0   3    3.19    2.61
   7   0  -3    1.07    2.35
   7   0  -3    4.21    2.52
  -7   0   3    2.65    2.29
  -7   0   3   -1.40    1.60
   6   0  -3    2.14    2.15
   6   0  -3   -1.69    1.41
  -6   0   3    1.27    1.76
  -6   0   3   -1.42    1.50
  -5   0   3   -0.71    1.34
  -5   0   3    1.38    1.63
   5   0  -3    2.74    1.62
   5   0  -3    3.14    1.69
   4   0  -3   -0.54    1.02
  -4   0   3    0.34    1.31
  -4   0   3   -0.70    1.12
   4   0  -3   -2.90    1.17
  -3   0   3   -0.26    0.80
   3   0  -3    1.36    1.31
  -3   0   3   -0.65    1.10
   3   0  -3   -0.22    0.77
   2   0  -3    1.48    0.74
   2   0  -3    2.18    1.16
  -2   0   3    0.59    0.66
  -2   0   3    1.46    1.16
   1   0  -3   -0.44    0.62
  -1   0   3    0.12    0.39
  -1   0   3    0.43    0.44
  -1   0   3    1.00    0.87
   0   0  -3    0.67    0.63
   1   0   3    1.14    1.18
  -1   0  -3    0.96    1.14
  -1   0  -3    0.60    0.93
   1   0   3    2.28    1.06
  -2   0  -3   -0.67    0.51
  -2   0  -3    0.62    1.50
  -2   0  -3   -0.15    1.15
   2   0   3   -1.20    1.01
   2   0   3   -1.53    0.97
   2   0   3   -0.29    0.52
  -3   0  -3    1.35    1.69
  -3   0  -3   -1.45    1.44
   3   0   3   -0.34    1.76
   3   0   3   -0.95    0.66
   3   0   3    1.62    1.46
  -3   0  -3    1.06    0.84
   4   0   3   -1.22    0.93
  -4   0  -3   -0.70    0.89
   4   0   3   -3.29    1.57
   4   0   3    2.78    2.62
  -4   0  -3    2.28    1.82
  -4   0  -3   -1.32    1.81
  -5   0  -3   -1.31    1.53
   5   0   3   -2.55    1.66
   5   0   3    2.38    3.94
  -5   0  -3   -1.42    1.01
  -5   0  -3    0.64    2.57
  -6   0  -3   -2.47    1.65
   6   0   3   -2.65    1.28
  -6   0  -3    0.19    1.35
  -6   0  -3    0.88    2.88
  -7   0  -3   -3.11    1.89
   7   0   3    1.22    1.65
  -7   0  -3   -2.26    1.32
  -8   0  -3    0.08    2.60
  -8   0  -3    2.91    1.76
   8   0   3    4.00    2.44
  -9   0  -3    3.09    3.32
  -9   0  -3    1.18    2.19
   9   0   3    1.86    2.61
 -10   0  -3   -3.30    2.56
  10   0   3   -2.91    3.20
 -10   0  -3   -4.61    2.06
 -11   0  -3    1.64    2.70
 -11   0  -3    4.83    4.61
 -12   0  -3   -7.00    4.35
 -12   0  -3   -1.28    2.99
 -13   0  -3   -6.21    4.30
 -13   0  -3    4.12    3.80
 -14   0  -3   -0.13    5.27
 -15   0  -3    3.03    4.11
 -15   0  -3    3.34    6.83
 -16   0  -3    5.95    7.40
 -16   0  -3   -2.26    4.50
 -17   0  -3    4.74    4.86
 -17   0  -3    3.96    7.39
 -18  -1   3    3.77    6.87
 -18  -1   3   -5.16    7.68
 -18   1   3    6.18    7.18
 -18   1   3   -4.68    7.45
 -17  -1   3   11.98    6.06
 -17  -1   3   -5.56    5.95
 -17   1   3    2.17    7.04
 -17   1   3    6.50    6.45
 -16  -1   3   -0.97    4.93
 -16  -1   3    2.84    6.43
 -16   1   3   -2.67    5.18
 -16   1   3    8.45    7.26
 -15  -1   3    8.48    6.57
 -15  -1   3   -0.34    4.87
 -15   1   3   -0.99    4.58
 -15   1   3    6.72    6.22
 -14  -1   3    2.84    5.76
 -14  -1   3    0.82    4.47
 -14   1   3    7.90    5.07
 -14   1   3    3.50    4.50
 -13  -1   3   12.09    6.20
 -13  -1   3   11.52    5.09
 -13   1   3   15.62    5.45
 -13   1   3    6.88    5.64
 -12  -1   3    1.55    3.97
 -12  -1   3    4.53    3.91
 -12   1   3   -4.36    3.69
 -12   1   3   -4.71    3.01
 -11  -1   3    6.61    4.30
 -11  -1   3    8.89    3.86
 -11   1   3   -0.18    3.52
 -11   1   3    2.83    3.54
 -10  -1   3    8.77    3.72
 -10  -1   3   12.88    4.42
 -10   1   3    7.40    3.78
 -10   1   3    6.81    3.66
  -9  -1   3    1.89    2.77
  -9  -1   3   -2.88    2.42
  -9   1   3    0.68    2.65
  -9   1   3    5.43    3.03
  -8  -1   3    0.44    2.49
  -8  -1   3   -2.83    2.28
  -8   1   3   -1.98    1.89
  -8   1   3    0.35    2.03
  -7  -1   3    1.05    2.07
   7  -1  -3    1.98    2.12
  -7  -1   3    1.82    2.12
   7   1  -3    3.41    2.54
  -7   1   3    1.70    1.97
  -7   1   3    3.25    2.45
  -6  -1   3   -2.47    1.58
  -6  -1   3   -2.91    1.47
   6  -1  -3   -0.73    1.94
   6   1  -3   -0.50    1.95
  -6   1   3    2.26    1.80
  -6   1   3   -1.21    2.03
   6   1  -3    1.03    1.80
  -5  -1   3   17.87    3.66
   5  -1  -3   14.58    2.90
   5  -1  -3   16.34    3.32
  -5  -1   3   17.77    3.43
  -5   1   3   15.55    3.13
   5   1  -3   13.35    2.89
  -5   1   3   15.51    3.51
  -4  -1   3    5.46    2.17
   4  -1  -3    4.92    2.15
  -4  -1   3    6.00    2.00
   4  -1  -3    5.93    1.57
   4   1  -3    5.46    1.80
  -4   1   3    6.45    1.76
  -4   1   3    4.31    2.02
   4   1  -3    8.55    2.42
  -3  -1   3   22.19    2.64
  -3  -1   3   25.64    3.40
   3  -1  -3   27.91    3.26
   3  -1  -3   30.36    2.45
  -3   1   3   27.48    3.39
   3   1  -3   27.82    2.74
  -3   1   3   27.71    2.50
   2  -1  -3   21.77    1.57
  -2  -1   3   21.27    2.19
  -2  -1   3   20.43    2.74
   2  -1  -3   18.05    2.51
   2   1  -3   20.16    2.11
  -2   1   3   24.59    2.82
  -2   1   3   16.09    1.50
  -1  -1   3   12.99    1.52
   1  -1  -3   12.69    1.74
   1   1  -3   13.27    1.56
  -1   1   3   12.51    1.84
   0  -1   3    1.05    0.77
   0  -1  -3    1.05    0.64
   0  -1  -3    1.37    0.70
   0   1  -3    1.14    0.81
   0   1   3    0.18    0.58
   0   1   3   -0.14    0.49
  -1  -1  -3    0.10    0.92
  -1  -1  -3    1.91    1.42
   1  -1   3    1.26    1.03
   1  -1   3    2.51    1.18
   1  -1   3    1.79    0.87
   1   1   3    2.42    1.49
   1   1   3    1.51    0.98
   1   1   3    0.75    0.43
  -1   1  -3   -0.78    1.01
   2  -1   3  188.70   10.02
   2  -1   3  221.19   11.42
  -2  -1  -3  194.88   11.81
  -2  -1  -3  193.51   10.93
   2   1   3  195.75   10.98
  -2   1  -3  199.03   10.07
   2   1   3  207.24   12.23
  -2   1  -3  205.50   11.10
  -2   1  -3  210.03   11.33
  -3  -1  -3   25.48    3.40
   3  -1   3   23.68    3.64
  -3  -1  -3   22.21    1.80
   3  -1   3   16.54    2.30
   3  -1   3   21.44    3.58
  -3  -1  -3   17.47    4.02
   3   1   3   23.93    3.63
  -3   1  -3   21.39    3.78
   3   1   3   21.97    1.74
  -3   1  -3   24.39    2.52
   3   1   3   14.59    3.87
  -3   1  -3   17.54    3.25
  -4  -1  -3   23.71    2.30
  -4  -1  -3   30.11    5.64
   4  -1   3   33.04    4.87
  -4  -1  -3   23.09    4.48
   4  -1   3   26.45    5.50
   4  -1   3   22.38    2.75
   4   1   3   28.39    3.77
  -4   1  -3   24.99    2.89
  -4   1  -3   30.55    4.35
   4   1   3   23.85    5.43
  -4   1  -3   18.59    3.76
  -5  -1  -3    3.19    2.23
   5  -1   3   -0.31    2.10
  -5  -1  -3    5.48    3.50
  -5  -1  -3    3.79    1.37
   5  -1   3    0.09    3.88
  -5   1  -3    3.12    1.58
   5   1   3    3.32    1.58
   5   1   3    4.91    2.81
  -5   1  -3    1.50    2.80
   5   1   3   10.42    4.85
  -5   1  -3    3.03    2.13
  -6  -1  -3   68.74    8.76
  -6  -1  -3   80.41    5.61
   6  -1   3   71.16    6.12
  -6  -1  -3   82.02    7.99
   6   1   3   82.74    5.85
  -6   1  -3   66.67    8.13
  -6   1  -3   77.44    7.75
  -6   1  -3   92.03    6.45
   6   1   3   68.67   10.18
   7  -1   3   19.14    4.03
  -7  -1  -3   24.43    5.22
   7   1   3   24.26    4.05
  -7   1  -3   23.75    4.22
  -7   1  -3   29.90    6.00
  -7   1  -3   27.99    6.88
  -8  -1  -3   44.09    4.92
   8  -1   3   54.49    5.76
  -8  -1  -3   51.09    7.99
   8   1   3   34.57    4.98
  -8   1  -3   40.89    5.93
  -8   1  -3   44.39    7.61
  -9  -1  -3   41.08    7.85
   9  -1   3   50.02    6.18
  -9  -1  -3   50.05    5.43
   9   1   3   40.00    5.73
  -9   1  -3   40.01    5.63
  -9   1  -3   47.39    8.56
 -10  -1  -3   40.28    8.75
 -10  -1  -3   37.59    5.72
 -10   1  -3   36.15    7.77
  10   1   3   42.90    6.59
 -10   1  -3   40.57    6.53
 -11  -1  -3    5.48    4.55
 -11  -1  -3    7.70    3.18
 -11   1  -3    0.17    3.78
 -11   1  -3    2.65    3.21
 -12  -1  -3   16.60    6.54
 -12  -1  -3    5.38    4.04
 -12   1  -3   -2.39    4.17
 -12   1  -3   17.84    4.93
 -13  -1  -3    1.59    3.63
 -13  -1  -3   -4.13    4.39
 -13   1  -3    0.25    3.79
 -13   1  -3    0.43    5.70
 -14  -1  -3   -4.25    3.55
 -14  -1  -3    3.98    6.17
 -14   1  -3   10.38    4.42
 -14   1  -3    2.59    6.30
 -15  -1  -3   13.66    4.50
 -15  -1  -3   11.86    7.47
 -15   1  -3   -1.02    5.22
 -15   1  -3    8.76    5.12
 -16  -1  -3   11.55    7.62
 -16  -1  -3   12.25    5.32
 -16   1  -3   10.37    5.51
 -17  -1  -3   10.10    5.41
 -17  -1  -3  -13.79    6.65
 -17   1  -3   -3.00    6.67
 -18  -2   3    0.28    7.44
 -18  -2   3   -5.72    6.41
 -18   2   3   -5.08    6.50
 -18   2   3  -13.67    6.86
 -17  -2   3    8.02    6.04
 -17  -2   3   -3.36    6.48
 -17   2   3   -6.26    6.32
 -17   2   3   -2.78    5.86
 -16  -2   3    5.66    6.25
 -16  -2   3   13.17    6.19
 -16   2   3   -6.87    5.69
 -16   2   3    8.45    5.74
 -15  -2   3    7.47    6.23
 -15  -2   3   -1.54    4.51
 -15   2   3    1.52    6.63
 -15   2   3    8.93    5.45
 -14  -2   3   15.95    5.98
 -14  -2   3   22.17    7.63
 -14   2   3    5.93    5.49
 -14   2   3   19.98    7.38
 -13  -2   3    2.29    4.99
 -13  -2   3   10.40    4.42
 -13   2   3    9.23    4.98
 -13   2   3   -3.51    4.13
 -12  -2   3    0.47    3.38
 -12  -2   3    2.40    4.47
 -12   2   3    5.94    3.96
 -12   2   3   -4.36    3.81
 -11  -2   3    1.00    3.62
 -11  -2   3    6.23    4.16
 -11   2   3    0.78    3.26
 -11   2   3    0.45    3.59
 -10  -2   3   -4.89    2.70
 -10  -2   3    5.84    4.12
 -10   2   3   -0.64    2.77
 -10   2   3    2.66    3.04
  -9  -2   3   17.90    5.05
  -9  -2   3   15.26    4.42
  -9   2   3   19.81    4.86
  -8  -2   3   17.15    4.22
  -8  -2   3   10.30    3.66
  -8   2   3   17.40    4.65
  -8   2   3   15.36    3.90
  -7  -2   3    9.68    3.54
  -7  -2   3    8.34    3.37
   7  -2  -3    9.05    3.14
  -7   2   3   10.21    3.61
  -7   2   3   12.41    3.28
   6  -2  -3  119.36    9.07
  -6  -2   3  108.82    8.53
  -6  -2   3  117.59    8.89
   6  -2  -3  120.38    8.28
  -6   2   3  120.16    9.18
   6   2  -3  108.65    8.38
  -6   2   3  108.98    8.21
  -5  -2   3   75.24    6.38
   5  -2  -3   68.06    5.23
   5  -2  -3   66.06    6.02
  -5   2   3   59.88    5.25
  -5   2   3   59.21    5.94
   5   2  -3   59.39    5.45
  -4  -2   3    1.63    1.36
   4  -2  -3    4.73    1.78
  -4  -2   3    2.88    1.92
   4  -2  -3    0.20    1.08
  -4   2   3    1.37    1.26
   4   2  -3    2.19    1.33
  -4   2   3    0.66    1.69
  -3  -2   3   18.29    2.77
   3  -2  -3   16.00    1.83
   3  -2  -3   17.14    2.90
   3   2  -3   20.33    2.64
  -3   2   3   18.76    3.21
  -3   2   3   13.84    1.89
  -2  -2   3   32.25    2.97
   2  -2  -3   34.60    2.17
   2  -2  -3   32.11    3.31
  -2   2   3   38.76    3.64
   2   2  -3   40.37    3.22
  -2   2   3   34.61    2.21
  -1  -2   3    5.10    1.37
   1  -2  -3    3.22    1.24
   1   2  -3    5.65    1.54
  -1   2   3    4.64    1.36
   0  -2  -3    3.96    0.93
   0  -2   3    2.48    1.05
   0  -2  -3    2.73    0.96
   0   2   3    3.16    1.00
   0   2   3    3.36    0.90
   0   2   3    5.08    1.77
   0   2  -3    3.16    1.27
  -1  -2  -3   30.85    2.84
  -1  -2  -3   32.70    3.79
   1  -2   3   30.65    2.99
   1  -2   3   30.17    2.90
  -1  -2  -3   33.65    2.04
  -1   2  -3   28.90    2.96
   1   2   3   29.35    2.74
   1   2   3   28.29    2.01
  -1   2  -3   30.71    3.20
   1   2   3   34.32    3.98
  -2  -2  -3    2.15    1.39
   2  -2   3    3.61    1.54
  -2  -2  -3    1.56    1.92
   2  -2   3    3.93    1.60
   2  -2   3    3.01    1.27
  -2   2  -3    1.47    1.52
   2   2   3    3.82    2.52
  -2   2  -3    1.94    1.25
  -2   2  -3    2.81    1.31
   2   2   3    4.87    1.65
  -3  -2  -3   12.85    2.83
   3  -2   3   10.71    2.19
   3  -2   3   10.78    2.63
   3  -2   3   10.50    2.64
  -3  -2  -3   13.63    3.60
  -3   2  -3   11.80    2.79
  -3   2  -3    9.68    2.15
  -3   2  -3   11.67    2.69
   3   2   3    9.19    2.38
   3   2   3   12.83    3.95
   4  -2   3    1.50    1.35
  -4  -2  -3    2.01    2.51
   4  -2   3    3.00    2.07
   4  -2   3   -2.29    2.36
  -4  -2  -3    1.71    1.82
  -4   2  -3    0.00    1.25
   4   2   3    2.08    1.57
  -4   2  -3    0.68    1.86
  -4   2  -3    1.02    1.73
   5  -2   3    8.16    2.43
  -5  -2  -3   10.29    1.80
  -5  -2  -3    6.65    3.67
  -5  -2  -3    7.76    2.95
   5  -2   3    5.20    2.81
  -5   2  -3    9.03    3.13
  -5   2  -3    5.31    2.08
   5   2   3    2.14    4.79
  -5   2  -3    7.78    3.04
  -6  -2  -3    2.93    2.28
  -6  -2  -3    1.58    1.19
   6  -2   3    4.19    1.93
  -6   2  -3    1.46    2.23
   6   2   3    1.76    4.33
  -6   2  -3   -0.77    3.03
  -6   2  -3    0.61    1.45
  -7  -2  -3   56.78    6.89
   7  -2   3   44.95    5.58
  -7  -2  -3   56.21    4.72
  -7   2  -3   54.78    8.20
  -7   2  -3   56.86    5.61
  -7   2  -3   55.03    8.97
  -8  -2  -3   16.41    3.30
  -8  -2  -3   11.66    4.73
   8  -2   3   17.83    4.22
  -8   2  -3   16.66    5.03
  -8   2  -3   17.04    3.77
  -9  -2  -3  108.91   11.15
  -9  -2  -3  117.85    8.53
  -9   2  -3  131.33   11.87
  -9   2  -3  108.56    9.32
 -10  -2  -3    1.63    3.63
 -10  -2  -3    0.07    2.08
 -10   2  -3    6.28    4.22
 -10   2  -3    4.08    2.56
 -11  -2  -3   30.82    7.82
 -11  -2  -3   38.97    5.98
 -11   2  -3   28.19    6.01
 -11   2  -3   23.90    7.77
 -12  -2  -3    3.97    5.24
 -12  -2  -3    1.99    2.90
 -12   2  -3   10.38    3.61
 -12   2  -3   -1.79    4.22
 -13  -2  -3   27.50    6.20
 -13  -2  -3   30.76    9.05
 -13   2  -3   24.56    6.47
 -13   2  -3   41.19   10.10
 -14  -2  -3   -1.71    7.11
 -14  -2  -3   19.83    4.79
 -14   2  -3    9.99    6.64
 -14   2  -3    2.68    4.16
 -15  -2  -3    1.07    4.35
 -15  -2  -3    1.09    6.29
 -15   2  -3   11.97    7.34
 -15   2  -3    0.43    4.35
 -16  -2  -3    1.73    4.43
 -16  -2  -3  -10.09    6.21
 -16   2  -3   13.00    7.55
 -17  -2  -3   -2.06    4.72
 -17  -2  -3   -1.01    7.48
 -17   2  -3    6.13    5.59
 -17   2  -3   10.59    8.77
 -18  -3   3    5.10    6.95
 -18   3   3   -1.52    6.54
 -17  -3   3   17.18    8.37
 -17   3   3   18.62    7.71
 -17   3   3   23.78    8.65
 -16  -3   3   -2.97    6.03
 -16  -3   3   -9.19    4.82
 -16   3   3   -2.37    5.78
 -16   3   3   -3.37    5.01
 -15  -3   3   11.19    7.31
 -15  -3   3   15.13    6.15
 -15   3   3    3.87    5.89
 -15   3   3   16.95    7.07
 -14  -3   3    4.23    5.36
 -14  -3   3   10.79    5.46
 -14   3   3    9.48    5.14
 -14   3   3   -2.44    4.85
 -13  -3   3   14.83    6.24
 -13   3   3   25.98    7.81
 -12  -3   3   12.35    5.65
 -12  -3   3    7.42    4.03
 -12   3   3   14.77    5.26
 -12   3   3    7.14    4.65
 -11  -3   3   26.21    6.59
 -11  -3   3   29.21    6.56
 -11   3   3   14.80    5.53
 -10  -3   3   21.07    5.46
 -10  -3   3   20.66    6.18
 -10   3   3   29.95    6.10
 -10   3   3   35.90    6.72
  -9  -3   3   -4.03    2.92
  -9  -3   3    3.54    2.93
  -9   3   3    3.86    3.14
  -9   3   3   -1.85    2.55
  -8  -3   3   14.85    4.50
  -8  -3   3   13.76    4.20
  -8   3   3   18.04    4.09
  -8   3   3   18.22    4.57
  -7  -3   3    0.84    2.33
  -7  -3   3    2.85    2.50
   7  -3  -3    7.39    2.42
  -7   3   3   -1.98    2.12
  -7   3   3    5.61    2.14
   6  -3  -3   27.71    4.09
  -6  -3   3   19.15    4.06
  -6  -3   3   17.87    4.06
  -6   3   3   16.32    3.47
   6   3  -3   17.57    4.03
  -6   3   3   10.81    3.48
  -5  -3   3   69.56    6.80
  -5  -3   3   82.21    6.88
   5  -3  -3   73.83    5.97
   5  -3  -3   89.82    7.23
   5   3  -3   93.73    7.03
  -5   3   3   90.42    6.53
  -5   3   3   93.08    7.55
   4  -3  -3    9.99    2.63
  -4  -3   3    4.28    1.87
   4  -3  -3    3.90    1.56
  -4   3   3    2.76    1.83
   4   3  -3    8.58    2.26
  -4   3   3    5.01    1.73
  -3  -3   3    4.89    1.86
   3  -3  -3    3.09    1.78
   3  -3  -3    6.47    1.39
  -3   3   3    2.28    1.17
   3   3  -3    4.86    1.87
  -3   3   3    3.41    1.74
   2  -3  -3   -0.67    0.61
  -2  -3   3    1.16    1.42
   2  -3  -3    0.19    1.12
   2   3  -3    2.14    1.37
  -2   3   3    0.79    1.15
   1  -3  -3   32.13    3.02
  -1  -3   3   27.44    3.01
   1  -3  -3   24.82    1.94
  -1   3   3   34.30    3.22
  -1   3   3   25.28    1.95
   1   3  -3   34.15    3.06
   0  -3   3    2.18    1.31
   0  -3   3    3.02    1.35
   0  -3  -3    2.39    1.01
   0  -3  -3    2.05    1.05
   0  -3  -3    0.47    1.46
   0   3   3    3.42    1.00
   0   3   3    3.51    1.66
   0   3   3    3.37    1.26
   0   3  -3    4.00    1.44
   1  -3   3   63.70    4.71
  -1  -3  -3   64.81    4.41
   1  -3   3   48.57    4.44
  -1  -3  -3   63.28    5.60
  -1  -3  -3   59.86    3.66
  -1   3  -3   65.72    4.78
  -1   3  -3   60.43    4.79
   1   3   3   58.05    4.23
   1   3   3   52.38    3.60
   1   3   3   58.80    5.72
  -2  -3  -3   -1.10    1.40
   2  -3   3    1.61    1.04
   2  -3   3   -2.23    1.00
  -2  -3  -3    0.59    1.30
   2  -3   3    1.51    1.07
  -2  -3  -3   -0.37    0.54
   2   3   3   -0.48    1.15
   2   3   3    0.77    0.74
  -2   3  -3   -0.25    1.08
  -2   3  -3   -0.05    1.21
   2   3   3    0.77    1.94
   3  -3   3  149.97    9.10
   3  -3   3  162.12    9.86
  -3  -3  -3  153.03    9.58
  -3  -3  -3  155.07   11.06
   3  -3   3  148.23    9.03
   3   3   3  160.85   11.82
  -3   3  -3  151.73    9.11
  -3   3  -3  146.29    9.74
  -3   3  -3  134.98    8.37
   3   3   3  145.13    9.33
   4  -3   3   45.57    5.35
   4  -3   3   48.59    6.03
  -4  -3  -3   50.33    6.56
   4  -3   3   54.66    5.14
  -4  -3  -3   50.12    5.40
  -4  -3  -3   64.34    3.68
  -4   3  -3   66.74    6.16
  -4   3  -3   62.95    5.23
   4   3   3   54.70    5.43
  -4   3  -3   59.19    5.21
   4   3   3   64.13    8.20
  -5  -3  -3  103.09   10.26
   5  -3   3   85.20    6.99
  -5  -3  -3   97.10    8.18
  -5  -3  -3   98.84    5.66
  -5   3  -3  104.30    7.42
  -5   3  -3   94.01    8.40
   5   3   3   69.30   10.36
  -5   3  -3   94.72    7.76
  -6  -3  -3  245.82   15.49
   6  -3   3  247.44   14.03
  -6  -3  -3  220.58   11.89
   6   3   3  255.79   19.86
  -6   3  -3  233.70   13.89
  -6   3  -3  218.46   14.75
  -6   3  -3  204.27   15.00
   7  -3   3   19.16    4.34
  -7  -3  -3   24.04    3.41
  -7  -3  -3   24.63    5.37
  -7   3  -3   19.52    4.34
  -7   3  -3   17.39    4.61
  -7   3  -3   31.14    6.19
  -8  -3  -3   62.54    5.44
  -8  -3  -3   51.53    7.25
   8  -3   3   68.44    7.01
  -8   3  -3   62.88    7.93
  -8   3  -3   51.43    6.42
  -8   3  -3   69.25   11.24
  -9  -3  -3   36.08    7.52
  -9  -3  -3   27.31    4.07
  -9   3  -3   38.28    5.33
  -9   3  -3   32.26    7.46
 -10  -3  -3   73.41   11.44
 -10  -3  -3   56.12    6.12
 -10   3  -3   69.06    7.78
 -10   3  -3   66.49   10.48
 -11  -3  -3   -3.85    2.40
 -11  -3  -3   -2.28    3.99
 -11   3  -3    2.79    3.51
 -11   3  -3   -0.80    4.11
 -12  -3  -3   14.49    6.82
 -12  -3  -3   30.45    5.46
 -12   3  -3   27.39    8.54
 -12   3  -3   28.74    6.08
 -13  -3  -3    8.93    5.44
 -13  -3  -3    8.67    3.66
 -13   3  -3    4.39    4.00
 -13   3  -3   -4.27    5.36
 -14  -3  -3   14.17    4.92
 -14  -3  -3    7.94    6.48
 -14   3  -3   29.10    8.68
 -14   3  -3   16.57    5.98
 -15  -3  -3   10.28    4.70
 -15  -3  -3   -7.77    5.15
 -15   3  -3   -2.87    5.30
 -15   3  -3   13.25    4.65
 -16  -3  -3  -10.52    6.86
 -16  -3  -3    0.53    3.91
 -16   3  -3   14.73    5.59
 -16   3  -3   -8.39    7.38
 -17  -3  -3   -5.33    6.80
 -17  -3  -3    1.87    5.03
 -17   3  -3    8.55    7.48
 -17   3  -3    1.18    5.85
 -17  -4   3   17.55    8.55
 -17  -4   3    7.34    6.41
 -17   4   3   -6.25    6.04
 -17   4   3   -1.24    6.75
 -16  -4   3   30.45    8.01
 -16  -4   3   13.15    8.96
 -16   4   3   20.26    9.00
 -16   4   3   21.49    8.21
 -15  -4   3   -2.27    6.38
 -15  -4   3    6.53    5.30
 -15   4   3   11.11    5.77
 -15   4   3    3.93    5.38
 -14  -4   3   18.17    6.58
 -14  -4   3   28.71    8.82
 -14   4   3   25.09    7.34
 -14   4   3   23.25    7.76
 -13  -4   3    1.36    3.55
 -13  -4   3    0.20    3.90
 -13   4   3   -0.10    4.01
 -13   4   3    2.27    4.27
 -12  -4   3   -0.59    3.69
 -12  -4   3    7.03    4.45
 -12   4   3   -0.60    4.01
 -12   4   3   -3.17    3.29
 -11  -4   3   33.63    6.77
 -11  -4   3   42.63    8.32
 -11   4   3   35.95    8.04
 -11   4   3   36.19    7.68
 -10  -4   3   21.97    6.07
 -10  -4   3   21.17    5.10
 -10   4   3   31.49    6.86
 -10   4   3   31.51    6.39
  -9  -4   3   80.74    8.73
  -9  -4   3   55.88    7.37
  -9   4   3   74.01    7.99
  -9   4   3   64.39    8.05
  -8  -4   3   15.41    4.14
  -8  -4   3   25.24    5.95
  -8   4   3   16.44    4.13
  -8   4   3   18.33    4.93
  -7  -4   3   53.78    6.48
  -7  -4   3   64.86    6.67
   7  -4  -3   57.84    6.01
  -7   4   3   59.57    7.08
  -6  -4   3   39.57    5.26
  -6  -4   3   36.40    5.01
   6  -4  -3   29.45    4.05
  -6   4   3   43.24    4.68
  -6   4   3   41.42    5.54
  -5  -4   3   12.46    3.42
   5  -4  -3   10.84    2.61
   5  -4  -3   14.37    3.31
   5   4  -3    8.40    2.81
  -5   4   3    7.10    2.23
  -5   4   3    7.34    3.09
  -4  -4   3    2.59    1.84
   4  -4  -3    1.29    1.26
   4  -4  -3    0.27    1.50
  -4   4   3    2.10    1.36
   4   4  -3   -0.07    1.64
  -4   4   3    0.40    1.71
  -3  -4   3   23.47    3.29
   3  -4  -3   30.96    3.74
   3  -4  -3   23.78    2.44
  -3   4   3   23.50    3.90
  -3   4   3   19.79    2.44
   3   4  -3   28.59    3.60
   2  -4  -3  201.00   10.11
   2  -4  -3  223.77   11.98
  -2  -4   3  223.56   11.73
   2   4  -3  208.98   11.42
  -2   4   3  196.17   10.10
  -2   4   3  191.15   11.72
  -1  -4   3   29.65    3.24
   1  -4  -3   30.02    3.31
   1  -4  -3   26.68    2.30
  -1   4   3   27.15    3.17
  -1   4   3   26.43    3.54
   1   4  -3   23.24    2.93
  -1   4   3   29.67    2.38
   0  -4  -3   93.86    6.99
   0  -4   3   76.83    6.42
   0  -4   3  100.66    6.35
   0  -4  -3   87.39    5.46
   0  -4  -3  100.74    6.10
   0   4  -3  106.45    7.11
   0   4   3   88.48    5.48
   0   4   3   97.40    7.31
   0   4   3   92.05    6.01
   0   4  -3   96.68    6.38
  -1  -4  -3   32.69    4.00
   1  -4   3   22.21    3.17
  -1  -4  -3   23.48    2.82
  -1  -4  -3   22.96    2.40
   1  -4   3   22.95    3.10
   1   4   3   26.27    4.70
   1   4   3   22.67    2.66
  -1   4  -3   26.03    3.14
   1   4   3   24.12    2.52
  -1   4  -3   28.02    3.55
   2  -4   3   50.24    4.57
  -2  -4  -3   51.58    3.37
   2  -4   3   36.22    4.13
  -2  -4  -3   43.46    4.22
  -2  -4  -3   53.92    5.68
   2  -4   3   43.15    3.03
  -2   4  -3   38.48    4.26
   2   4   3   44.20    4.16
   2   4   3   49.07    6.16
   2   4   3   52.89    3.54
  -2   4  -3   44.00    4.40
  -3  -4  -3   -1.58    1.88
   3  -4   3   -0.05    1.46
  -3  -4  -3    2.09    0.89
   3  -4   3    2.58    1.79
   3  -4   3   -0.51    1.28
  -3  -4  -3    0.83    1.83
   3   4   3    4.03    2.58
  -3   4  -3    2.08    1.02
  -3   4  -3   -2.00    1.48
  -3   4  -3    0.91    1.41
   3   4   3    0.12    1.39
  -4  -4  -3  159.80   12.56
   4  -4   3  153.81   10.09
  -4  -4  -3  154.84    8.12
   4  -4   3  153.78   10.50
  -4  -4  -3  159.65   10.69
  -4   4  -3  156.19   10.06
   4   4   3  137.04    9.95
   4   4   3  165.58   13.80
  -4   4  -3  148.19    8.98
  -4   4  -3  147.46   10.64
  -5  -4  -3   15.10    3.96
  -5  -4  -3   17.93    2.30
   5  -4   3   18.14    3.59
   5   4   3   17.35    6.94
  -5   4  -3   12.60    3.25
  -5   4  -3   12.30    3.82
  -5   4  -3   16.97    3.71
   6  -4   3   45.61    5.67
  -6  -4  -3   46.88    4.09
  -6  -4  -3   63.44    6.89
  -6   4  -3   52.19    5.87
  -6   4  -3   57.36    6.48
   6   4   3   52.87   10.93
  -6   4  -3   63.25    6.87
  -7  -4  -3   53.01    4.60
   7  -4   3   47.79    6.34
  -7  -4  -3   45.87    6.56
  -7   4  -3   62.27    7.39
  -7   4  -3   63.35    9.14
  -7   4  -3   58.99    6.40
  -8  -4  -3    8.58    4.39
  -8  -4  -3   11.32    2.83
  -8   4  -3   11.30    4.60
  -8   4  -3   19.97    5.61
  -9  -4  -3   33.71    7.34
  -9  -4  -3   30.83    4.48
  -9   4  -3   19.50    5.97
  -9   4  -3   27.73    6.14
 -10  -4  -3   12.58    3.40
 -10  -4  -3    9.16    4.75
 -10   4  -3   13.65    5.78
 -10   4  -3   17.78    4.97
 -11  -4  -3   24.89    7.45
 -11  -4  -3   28.85    5.09
 -11   4  -3   25.77    7.86
 -12  -4  -3   12.94    5.92
 -12  -4  -3   12.46    3.69
 -12   4  -3    6.87    4.53
 -12   4  -3   13.65    6.98
 -13  -4  -3   -8.19    4.78
 -13   4  -3   -6.06    4.73
 -13   4  -3    4.14    3.99
 -14  -4  -3   13.75    7.27
 -14  -4  -3   10.47    4.53
 -14   4  -3   12.68    8.44
 -14   4  -3    5.77    5.49
 -15  -4  -3   -9.71    5.42
 -15  -4  -3   -0.96    4.01
 -15   4  -3    3.59    5.34
 -15   4  -3   10.56    7.74
 -16  -4  -3    4.47    7.40
 -16  -4  -3   -8.90    3.93
 -16   4  -3   -4.30    7.08
 -16   4  -3   -6.67    5.09
 -17  -4  -3  -12.10    4.88
 -17  -4  -3  -11.52    6.42
 -17   4  -3    0.37    6.33
 -17   4  -3   19.07    8.96
 -17  -5   3    3.46    8.02
 -17  -5   3    9.85    6.82
 -17   5   3    8.90    7.26
 -17   5   3    4.85    6.56
 -16  -5   3   -2.17    6.52
 -16  -5   3   -8.01    4.66
 -16   5   3   -9.27    6.18
 -16   5   3    7.96    5.64
 -15  -5   3   31.33    8.33
 -15  -5   3   36.52   10.47
 -15   5   3   36.54    9.79
 -15   5   3   32.75    8.86
 -14  -5   3    5.09    4.44
 -14  -5   3   -3.50    5.44
 -14   5   3   -1.40    5.26
 -14   5   3   -2.33    4.19
 -13  -5   3   51.25    9.35
 -13  -5   3   68.94   11.93
 -13   5   3   65.12   11.05
 -13   5   3   62.13   10.79
 -12  -5   3    8.51    5.52
 -12  -5   3    8.82    4.87
 -12   5   3   19.15    6.08
 -12   5   3    8.47    5.14
 -11  -5   3    4.41    4.34
 -11  -5   3    0.65    3.03
 -11   5   3    4.43    3.81
 -11   5   3    4.30    4.03
 -10  -5   3  101.96   10.17
 -10  -5   3  115.10   11.49
 -10   5   3   82.14   10.25
 -10   5   3  104.08   10.32
  -9  -5   3    7.88    3.94
  -9  -5   3    7.52    4.31
  -9   5   3    4.79    3.52
  -9   5   3   -1.24    3.33
  -8  -5   3   50.21    7.50
  -8  -5   3   48.54    6.63
  -8   5   3   50.93    8.16
  -8   5   3   47.24    6.11
  -7  -5   3    1.16    2.02
   7  -5  -3    4.03    2.42
  -7  -5   3    2.01    2.39
  -7   5   3    2.94    2.87
  -7   5   3    4.98    2.61
   6  -5  -3    0.69    2.04
  -6  -5   3    2.79    2.21
  -6   5   3    1.08    1.84
  -6   5   3    1.59    2.43
   5  -5  -3    5.95    2.33
  -5  -5   3    7.81    2.97
   5  -5  -3   13.02    3.49
   5   5  -3    8.48    3.15
  -5   5   3   10.61    3.49
  -5   5   3    9.14    2.49
   4  -5  -3    3.78    1.56
   4  -5  -3    1.72    2.39
  -4  -5   3    5.53    2.44
  -4   5   3   -0.02    1.86
   4   5  -3    3.02    2.10
  -4   5   3    4.09    1.67
   3  -5  -3    2.70    1.27
   3  -5  -3    1.25    1.55
  -3  -5   3    2.73    2.15
   3   5  -3    2.48    1.70
  -3   5   3    2.79    1.94
  -3   5   3    1.68    1.18
   2  -5  -3   71.31    6.00
   2  -5  -3   75.01    4.88
  -2  -5   3   82.49    6.07
   2  -5  -3   71.56    4.73
  -2   5   3   80.14    6.32
   2   5  -3   68.36    5.63
  -1  -5   3   23.74    3.47
  -1  -5   3   23.83    3.23
   1  -5  -3   18.11    2.30
   1  -5  -3   21.09    3.35
  -1   5   3   27.09    3.36
   1   5  -3   21.78    3.36
  -1   5   3   24.71    3.50
  -1   5   3   26.80    2.53
   0  -5  -3  374.45   18.94
   0  -5   3  358.74   18.55
   0  -5  -3  355.26   17.55
   0  -5  -3  308.14   16.73
   0  -5   3  366.96   18.30
   0  -5   3  354.25   17.85
   0   5  -3  355.64   18.58
   0   5   3  322.80   18.76
   0   5   3  335.98   16.93
   0   5   3  357.92   17.70
  -1  -5  -3    0.00    1.54
   1  -5   3   -0.02    1.24
  -1  -5  -3    0.14    1.02
  -1  -5  -3    0.29    1.23
   1  -5   3   -2.17    1.06
  -1   5  -3    1.09    1.54
   1   5   3    0.53    1.29
  -1   5  -3    0.43    1.46
   1   5   3   -2.08    0.91
   1   5   3   -0.88    1.83
  -2  -5  -3   20.37    4.44
  -2  -5  -3   21.65    2.51
   2  -5   3   20.65    3.47
  -2  -5  -3   18.78    3.30
   2  -5   3   17.50    3.26
   2   5   3   20.76    2.58
   2   5   3   24.38    3.10
  -2   5  -3   20.53    3.66
  -2   5  -3   23.24    3.83
   2   5   3   18.55    5.01
  -3  -5  -3   29.90    2.94
   3  -5   3   33.25    4.16
   3  -5   3   34.12    4.28
  -3  -5  -3   32.77    6.22
  -3  -5  -3   29.29    4.14
   3   5   3   26.67    3.63
  -3   5  -3   32.50    4.32
  -3   5  -3   37.17    5.39
   3   5   3   32.84    6.59
   4  -5   3  314.70   16.33
  -4  -5  -3  277.80   18.52
  -4  -5  -3  258.89   15.89
   4  -5   3  294.08   16.39
  -4   5  -3  278.17   16.35
  -4   5  -3  272.79   13.65
   4   5   3  269.85   15.86
   4   5   3  231.31   18.70
  -4   5  -3  254.84   15.66
  -5  -5  -3  141.34    8.84
   5  -5   3  177.66   11.64
  -5  -5  -3  167.95   11.80
  -5   5  -3  162.46   11.22
  -5   5  -3  181.38   12.19
  -5   5  -3  152.51    9.59
   5   5   3  177.18   16.06
   6  -5   3    7.86    3.56
  -6  -5  -3    9.00    2.07
  -6  -5  -3   10.29    3.74
  -6   5  -3    4.86    2.81
   6   5   3   17.79    7.95
  -6   5  -3    6.72    3.49
  -6   5  -3   10.09    3.21
  -7  -5  -3    2.75    3.23
  -7   5  -3   -2.57    3.22
  -7   5  -3    3.95    3.03
  -7   5  -3    2.55    2.67
  -8  -5  -3  150.77    9.21
  -8  -5  -3  137.97   12.42
  -8   5  -3  147.45   12.73
  -8   5  -3  139.11   11.44
  -9  -5  -3   43.20    8.69
  -9  -5  -3   53.74    5.42
  -9   5  -3   71.70    7.81
  -9   5  -3   53.70    9.89
  -9   5  -3   54.55   10.26
 -10  -5  -3   44.22    9.25
 -10  -5  -3   42.10    5.69
 -10   5  -3   54.08   10.07
 -10   5  -3   53.75    7.49
 -11  -5  -3    5.08    2.86
 -11  -5  -3    4.82    4.44
 -11   5  -3    7.24    5.60
 -11   5  -3   -2.79    3.41
 -12  -5  -3    2.70    2.83
 -12  -5  -3   -2.56    4.90
 -12   5  -3   -2.62    4.30
 -12   5  -3    7.51    3.92
 -13  -5  -3   12.80    7.22
 -13  -5  -3   20.12    4.84
 -13   5  -3   19.08    6.12
 -13   5  -3   23.74    9.16
 -14  -5  -3    0.02    6.68
 -14  -5  -3   -3.04    3.34
 -14   5  -3    9.28    5.95
 -14   5  -3    3.35    4.79
 -15  -5  -3    8.34    7.69
 -15   5  -3    2.41    8.03
 -15   5  -3   10.46    6.57
 -16  -5  -3    8.31    4.24
 -16  -5  -3   19.83    9.79
 -16   5  -3    8.65    7.10
 -16   5  -3   22.89    9.47
 -17  -5  -3   16.38    5.52
 -17  -5  -3    3.76    8.60
 -17   5  -3   17.45    6.72
 -17   5  -3    9.84    8.54
 -17  -6   3   -0.19    6.34
 -17  -6   3   -1.00    6.80
 -17   6   3   -6.86    5.12
 -17   6   3   -0.55    5.96
 -16  -6   3   27.96    8.73
 -16  -6   3   24.01   10.24
 -16   6   3   33.81   10.59
 -16   6   3   27.07    8.62
 -15  -6   3    3.55    5.91
 -15  -6   3    3.92    5.15
 -15   6   3    7.93    6.10
 -15   6   3   -6.86    4.92
 -14  -6   3   27.58    9.30
 -14  -6   3   36.02    8.05
 -14   6   3   35.93    8.76
 -14   6   3   24.99    8.44
 -13  -6   3   21.07    6.85
 -13  -6   3   17.77    6.99
 -13   6   3   21.09    7.01
 -13   6   3   15.90    6.55
 -12  -6   3    2.39    4.08
 -12  -6   3   -2.06    3.89
 -12   6   3    6.20    4.70
 -12   6   3   -0.37    3.84
 -11  -6   3   43.72    9.06
 -11  -6   3   36.60    7.28
 -11   6   3   47.19    8.99
 -11   6   3   54.72    9.04
 -10  -6   3    1.17    3.01
 -10  -6   3   -6.40    2.70
 -10   6   3    4.25    3.42
 -10   6   3   -1.44    3.78
  -9  -6   3  146.31   12.48
  -9   6   3  118.88   11.82
  -9   6   3  127.53   11.20
  -8  -6   3    6.38    3.56
  -8  -6   3    9.80    3.74
  -8   6   3    3.11    2.72
  -8   6   3    4.22    3.34
   7  -6  -3    8.74    3.53
  -7  -6   3    7.65    3.13
  -7   6   3    8.90    3.67
  -7   6   3    8.25    3.19
  -6  -6   3  180.78   12.11
   6  -6  -3  142.49    9.97
  -6   6   3  129.95    9.95
  -6   6   3  157.89   11.97
   5  -6  -3   -0.22    1.62
  -5  -6   3    3.50    2.51
  -5   6   3    3.41    2.58
  -4  -6   3   81.33    6.85
   4  -6  -3   68.49    6.72
   4  -6  -3   69.97    5.44
  -4   6   3   70.03    5.42
  -4   6   3   71.44    6.89
   4   6  -3   62.26    6.27
   3  -6  -3   10.26    2.31
   3  -6  -3   14.25    3.21
  -3  -6   3   10.17    3.08
   3   6  -3   16.10    3.44
  -3   6   3   10.36    3.13
  -3   6   3   12.80    2.48
   2  -6  -3    7.02    2.17
   2  -6  -3    7.31    1.95
  -2  -6   3    7.80    2.82
   2  -6  -3    6.94    1.90
  -2  -6   3    5.40    2.26
  -2   6   3    9.48    2.80
   2   6  -3    5.74    2.34
  -2   6   3   10.41    2.71
  -1  -6   3  426.40   22.48
   1  -6  -3  455.13   22.61
   1  -6  -3  446.56   21.18
  -1  -6   3  387.57   22.58
  -1   6   3  466.76   22.87
  -1   6   3  438.29   22.97
  -1   6   3  456.85   21.37
   1   6  -3  465.01   22.56
   0  -6   3   49.29    4.98
   0  -6  -3   44.60    4.03
   0  -6  -3   51.59    5.47
   0  -6   3   49.40    5.13
   0  -6   3   43.72    4.48
   0  -6  -3   55.17    4.79
   0   6  -3   44.59    5.06
   0   6   3   54.63    4.33
   0   6   3   51.01    5.60
   0   6   3   36.58    4.29
  -1  -6  -3  210.76   11.58
   1  -6   3  234.85   13.14
  -1  -6  -3  210.11   13.47
   1  -6   3  219.69   12.34
  -1  -6  -3  215.85   11.80
  -1   6  -3  193.48   12.55
   1   6   3  202.62   11.62
  -1   6  -3  201.14   12.23
   1   6   3  182.13   11.45
   1   6   3  211.86   14.06
   2  -6   3  151.57   10.15
  -2  -6  -3  158.75   10.03
   2  -6   3  157.24   10.55
  -2  -6  -3  165.34    9.21
  -2  -6  -3  149.84   11.71
  -2   6  -3  171.14   10.59
   2   6   3  163.43    9.44
   2   6   3  148.74   12.24
  -2   6  -3  141.05   10.28
  -3  -6  -3   62.12    6.05
  -3  -6  -3   70.17    4.98
   3  -6   3   63.12    6.14
  -3  -6  -3   61.74    7.46
   3  -6   3   75.05    6.66
   3   6   3   58.05    5.92
  -3   6  -3   64.22    6.24
   3   6   3   72.25    8.60
  -3   6  -3   62.15    6.30
  -4  -6  -3  166.51   11.85
   4  -6   3  180.26   12.14
  -4   6  -3  192.38   12.58
   4   6   3  178.68   15.73
  -4   6  -3  175.58   11.93
  -5  -6  -3   21.28    3.01
   5  -6   3   26.81    5.18
  -5  -6  -3   17.43    4.59
  -5   6  -3   20.53    4.64
  -5   6  -3   16.41    4.23
  -5   6  -3   16.89    2.77
   5   6   3   14.66    7.15
  -6  -6  -3    3.71    2.09
  -6  -6  -3    6.00    2.03
  -6  -6  -3    5.15    3.46
   6   6   3   -1.24    5.32
  -6   6  -3    7.73    3.25
  -6   6  -3    3.20    2.38
  -7  -6  -3   54.92    7.40
  -7  -6  -3   59.95    5.21
  -7   6  -3   54.61    6.37
  -7   6  -3   63.54    7.22
  -7   6  -3   66.18    7.77
  -8  -6  -3    1.47    1.71
  -8   6  -3   -2.16    3.32
  -8   6  -3    4.11    3.86
  -8   6  -3    2.79    2.79
  -9  -6  -3   43.60    8.43
  -9  -6  -3   43.29    5.13
  -9   6  -3   52.08    8.01
  -9   6  -3   50.62    8.13
  -9   6  -3   39.93    8.11
 -10  -6  -3    7.30    4.74
 -10   6  -3   14.55    4.45
 -10   6  -3    1.92    4.23
 -11  -6  -3    6.34    2.96
 -11  -6  -3   -3.19    4.65
 -11   6  -3    4.00    4.99
 -11   6  -3   10.30    4.50
 -12  -6  -3   11.04    3.72
 -12  -6  -3   23.05    7.88
 -12   6  -3   21.82    6.17
 -12   6  -3   18.93    6.97
 -13  -6  -3    9.27    3.69
 -13  -6  -3    3.99    6.00
 -13   6  -3   10.86    6.22
 -13   6  -3    6.15    6.60
 -14  -6  -3   53.45   12.39
 -14  -6  -3   76.46    8.03
 -14   6  -3   66.26   13.71
 -14   6  -3   83.07   12.41
 -15  -6  -3    6.42    7.05
 -15  -6  -3   -0.54    3.58
 -15   6  -3   -1.59    6.34
 -15   6  -3   16.67    8.40
 -16  -6  -3   19.50   10.08
 -16   6  -3   24.68    9.97
 -16   6  -3   22.28    7.85
 -17  -7   3   13.47    7.69
 -17  -7   3   20.13   10.12
 -17   7   3   20.51    7.93
 -17   7   3   17.92    7.96
 -16  -7   3   19.62    8.69
 -16  -7   3    9.55    6.48
 -16   7   3    8.56    6.79
 -16   7   3   18.45    7.56
 -15  -7   3   53.56    9.98
 -15   7   3   39.25    9.79
 -15   7   3   55.84   11.05
 -14  -7   3    7.55    4.33
 -14  -7   3   11.00    6.69
 -14   7   3   -0.06    4.72
 -14   7   3   -2.80    5.18
 -13  -7   3    8.88    6.24
 -13  -7   3   20.29    6.54
 -13   7   3   19.41    6.68
 -13   7   3    4.84    5.82
 -12  -7   3   41.36    9.62
 -12  -7   3   45.07    8.18
 -12   7   3   37.99    8.50
 -12   7   3   36.60    8.31
 -11  -7   3   34.85    6.85
 -11  -7   3   18.23    7.29
 -11   7   3   25.25    7.13
 -11   7   3   31.04    7.00
 -10  -7   3  137.33   13.08
 -10  -7   3  148.95   12.27
 -10   7   3  139.51   13.31
 -10   7   3  117.55   11.63
  -9  -7   3    2.49    3.56
  -9  -7   3   -0.02    2.89
  -9   7   3    2.37    3.71
  -9   7   3    6.22    3.36
  -8  -7   3   52.07    6.88
  -8  -7   3   47.66    7.75
  -8   7   3   45.15    6.94
  -8   7   3   35.24    7.17
  -7  -7   3  108.44    9.92
  -7   7   3  115.74   10.72
  -7   7   3  105.06    9.08
   6  -7  -3   25.91    4.68
  -6  -7   3   25.67    5.87
  -6   7   3   14.90    4.50
  -6   7   3   21.02    4.04
  -5  -7   3  198.01   13.61
   5  -7  -3  208.56   12.21
  -5   7   3  182.64   11.92
  -5   7   3  221.00   14.47
  -4  -7   3   -0.79    1.89
   4  -7  -3    4.66    1.97
  -4   7   3    1.89    2.30
   3  -7  -3    0.82    1.40
  -3  -7   3    2.53    2.19
  -3  -7   3   -0.97    1.84
   3  -7  -3    0.46    1.81
  -3   7   3   -1.86    1.53
  -3   7   3    0.49    1.18
   3   7  -3   -0.22    1.61
   2  -7  -3  213.02   12.46
  -2  -7   3  253.17   14.25
  -2  -7   3  248.16   14.58
   2  -7  -3  242.76   12.69
   2  -7  -3  212.78   13.90
  -2   7   3  219.50   13.59
  -2   7   3  258.70   14.76
   2   7  -3  246.74   13.98
   1  -7  -3   20.57    2.92
  -1  -7   3   14.54    3.47
   1  -7  -3   23.11    4.12
  -1  -7   3   26.15    4.35
   1  -7  -3   27.39    4.36
  -1   7   3   23.69    3.23
   1   7  -3   23.78    3.95
  -1   7   3   25.86    4.55
   0  -7   3  722.25   36.11
   0  -7  -3  816.59   37.51
   0  -7  -3  766.99   35.24
   0  -7   3  749.79   36.05
   0  -7  -3  713.95   35.71
   0  -7   3  706.31   36.78
   0   7  -3  744.80   36.92
   0   7   3  767.89   37.73
   0   7   3  774.31   35.31
   1  -7   3   30.92    3.73
   1  -7   3   31.81    4.20
   1  -7   3   31.40    4.55
  -1  -7  -3   32.15    5.53
  -1  -7  -3   30.17    4.27
  -1  -7  -3   29.16    3.76
   1   7   3   33.35    4.06
  -1   7  -3   30.35    4.89
   1   7   3   37.00    6.36
   1   7   3   30.56    3.84
  -1   7  -3   33.26    5.07
   2  -7   3  214.59   12.79
  -2  -7  -3  186.71   11.45
  -2  -7  -3  200.01   14.33
   2  -7   3  234.52   13.61
  -2  -7  -3  196.24   12.20
  -2   7  -3  221.59   13.04
   2   7   3  183.11   12.15
   2   7   3  187.53   11.76
  -2   7  -3  226.72   13.58
   2   7   3  209.87   15.33
   3  -7   3   52.13    6.37
  -3  -7  -3   58.13    6.16
  -3  -7  -3   69.00    5.39
   3  -7   3   75.86    7.07
  -3   7  -3   64.38    6.42
   3   7   3   65.62    8.67
  -3   7  -3   70.19    6.88
   3   7   3   68.18    6.23
  -4  -7  -3    6.58    2.15
  -4  -7  -3    2.06    2.60
  -4   7  -3    8.69    3.14
  -4   7  -3   10.80    3.47
   4   7   3    1.02    4.04
  -5  -7  -3  114.49    9.92
  -5  -7  -3  126.31    8.07
   5   7   3  122.25   14.06
  -5   7  -3  111.27    9.83
  -5   7  -3  123.90   10.20
  -6  -7  -3   29.21    4.03
  -6  -7  -3   26.29    5.67
  -6   7  -3   20.43    3.41
  -6   7  -3   16.44    5.42
   6   7   3   22.90    8.56
  -6   7  -3   18.76    4.87
  -7  -7  -3    2.74    2.01
  -7  -7  -3    2.51    3.17
  -7   7  -3   -2.15    2.47
  -7   7  -3    5.90    3.10
  -7   7  -3    1.64    2.93
  -8  -7  -3   38.97    4.80
  -8  -7  -3   58.13    9.13
  -8   7  -3   52.10    6.75
  -8   7  -3   62.85    9.79
  -8   7  -3   59.90    7.59
  -9  -7  -3   24.31    6.54
  -9  -7  -3   23.84    3.88
  -9   7  -3   15.64    5.34
  -9   7  -3   15.66    5.70
  -9   7  -3   11.88    5.27
 -10  -7  -3   14.25    6.09
 -10  -7  -3   25.02    4.33
 -10   7  -3   10.22    5.30
 -10   7  -3   18.17    6.33
 -10   7  -3   22.97    6.72
 -11  -7  -3   12.80    5.71
 -11  -7  -3   18.97    4.10
 -11   7  -3   11.91    5.92
 -11   7  -3   16.08    5.78
 -12  -7  -3    1.20    2.99
 -12  -7  -3   -0.64    4.00
 -12   7  -3   -9.57    4.40
 -12   7  -3    1.93    3.63
 -13  -7  -3   97.72   13.46
 -13  -7  -3   75.75    8.09
 -13   7  -3   86.68   11.66
 -13   7  -3   79.27   14.23
 -14  -7  -3   -2.91    3.10
 -14  -7  -3   -0.26    5.83
 -14   7  -3   12.13    6.00
 -14   7  -3   -8.17    6.75
 -15  -7  -3   44.74   12.06
 -15   7  -3   34.52    8.60
 -15   7  -3   27.25   10.15
 -16  -7  -3    1.06    6.77
 -16   7  -3   21.80    9.25
 -16   7  -3   11.39    7.60
 -17  -8   3    9.88    6.93
 -17  -8   3   17.20    9.59
 -17   8   3    3.53    7.09
 -17   8   3    8.59    8.13
 -16  -8   3   46.57    9.71
 -16  -8   3   42.23   12.65
 -16   8   3   50.90   11.43
 -16   8   3   27.68    9.39
 -15  -8   3    3.14    5.99
 -15  -8   3   -0.46    6.96
 -15   8   3    2.15    5.91
 -14  -8   3   33.11    9.75
 -14  -8   3   38.90    8.54
 -14   8   3   36.80    9.52
 -14   8   3   32.34    8.91
 -13  -8   3    4.61    4.41
 -13   8   3   12.95    5.42
 -13   8   3   -2.31    4.14
 -12  -8   3   -1.31    4.82
 -12  -8   3   14.90    4.36
 -12   8   3    6.59    4.64
 -12   8   3    6.57    4.44
 -11  -8   3   58.05    9.26
 -11  -8   3   56.66   10.43
 -11   8   3   49.29    9.63
 -11   8   3   45.95    8.73
 -10  -8   3    3.96    4.53
 -10  -8   3   12.72    4.90
 -10   8   3    7.29    4.64
 -10   8   3   13.73    4.90
  -9  -8   3  128.98   12.56
  -9  -8   3  130.67   11.51
  -9   8   3  138.77   13.15
  -9   8   3  132.91   11.56
  -8  -8   3   20.18    5.68
  -8   8   3   21.18    5.03
  -8   8   3   21.83    6.26
  -7  -8   3   24.95    6.23
  -7   8   3   29.49    6.34
  -7   8   3   36.38    5.98
   6  -8  -3  260.81   16.74
  -6  -8   3  309.94   18.81
  -6   8   3  311.10   17.38
  -6   8   3  301.54   19.49
  -5  -8   3    9.85    3.67
  -5   8   3   12.79    3.24
  -5   8   3    8.13    3.75
   4  -8  -3   93.82    7.16
  -4  -8   3  102.83    8.69
  -4   8   3  100.53    7.41
  -4   8   3  102.60    9.24
  -3  -8   3    1.76    4.30
  -3  -8   3    0.86    2.28
  -3  -8   3    2.36    2.17
   3  -8  -3    1.27    1.79
   3  -8  -3    0.34    1.80
  -3   8   3   -0.03    1.95
  -3   8   3   -1.90    1.64
   2  -8  -3   70.64    5.73
  -2  -8   3   82.42    7.59
  -2  -8   3   70.01    6.80
   2  -8  -3   76.30    5.90
  -2  -8   3   70.86    9.01
   2  -8  -3   85.59    7.52
   2   8  -3   69.08    6.70
  -2   8   3   78.18    7.38
  -2   8   3   74.72    6.90
   1  -8  -3 1195.94   57.85
   1  -8  -3 1308.01   59.58
  -1  -8   3 1217.55   60.63
   1  -8  -3 1209.53   59.49
  -1  -8   3 1327.74   60.51
  -1  -8   3 1305.89   59.62
  -1   8   3 1349.93   60.11
  -1   8   3 1371.54   60.47
   1   8  -3 1224.90   60.20
   0  -8  -3   11.65    3.27
   0  -8  -3   16.47    3.46
   0  -8  -3    4.88    2.13
   0  -8   3    9.18    3.09
   0  -8   3   14.56    3.72
   0  -8   3   13.75    3.29
   0  -8   3   10.53    3.26
   0   8  -3   11.95    3.42
   0   8   3   12.95    3.89
   0   8   3    8.25    2.69
   0   8   3    7.63    2.72
  -1  -8  -3  413.12   22.23
  -1  -8  -3  368.70   19.57
   1  -8   3  355.64   18.77
   1  -8   3  355.55   20.97
  -1  -8  -3  368.77   19.73
   1  -8   3  363.68   20.09
   1   8   3  411.98   20.01
  -1   8  -3  402.14   21.45
   1   8   3  359.98   19.94
   1   8   3  340.71   22.12
   2  -8   3   82.22    8.02
  -2  -8  -3   76.76    8.04
  -2  -8  -3   83.99    6.33
  -2  -8  -3   78.60    6.59
   2   8   3   77.81    9.00
   2   8   3   60.97    5.96
   2   8   3   66.94    6.34
  -2   8  -3   66.76    6.69
  -2   8  -3   75.30    7.49
  -3  -8  -3   16.91    3.17
  -3  -8  -3   24.88    4.99
   3   8   3   16.72    5.99
  -3   8  -3   27.88    4.92
  -3   8  -3   16.71    4.53
   3   8   3   17.95    3.51
  -4  -8  -3  174.69   10.39
  -4  -8  -3  156.14   11.71
   4   8   3  154.69   15.52
  -4   8  -3  158.58   12.06
  -4   8  -3  166.02   11.94
  -5  -8  -3   51.82    5.40
  -5  -8  -3   64.47    7.47
  -5   8  -3   60.65    7.37
   5   8   3   68.96   10.64
  -5   8  -3   60.49    7.04
  -6  -8  -3   30.84    4.04
  -6  -8  -3   21.59    5.30
  -6   8  -3   19.17    5.12
  -6   8  -3   25.02    6.04
   6   8   3   16.07    7.79
  -7  -8  -3   75.13    9.01
  -7  -8  -3   71.57    6.45
  -7   8  -3   75.08    5.91
  -7   8  -3   72.04    8.24
  -7   8  -3   67.14    8.80
  -8  -8  -3    2.23    2.35
  -8  -8  -3    4.90    2.08
  -8  -8  -3    2.43    3.35
  -8   8  -3   -1.56    2.90
  -8   8  -3    4.00    3.93
  -8   8  -3   -1.57    2.67
  -9  -8  -3   86.83    7.27
  -9  -8  -3   87.52    7.77
  -9  -8  -3   82.60   10.95
  -9   8  -3  102.01   11.53
  -9   8  -3   92.60    9.98
  -9   8  -3   82.85    8.58
 -10  -8  -3    9.31    2.87
 -10  -8  -3   18.09    3.90
 -10  -8  -3    4.51    4.73
 -10   8  -3   16.50    5.07
 -10   8  -3    2.79    3.88
 -10   8  -3    0.34    4.08
 -11  -8  -3    6.88    4.96
 -11  -8  -3    5.36    3.44
 -11   8  -3    9.59    4.76
 -11   8  -3   -3.64    5.35
 -12  -8  -3   11.56    7.31
 -12  -8  -3   18.52    4.29
 -12   8  -3   12.01    5.37
 -12   8  -3   19.01    7.06
 -13  -8  -3    4.32    6.51
 -13   8  -3    9.32    6.75
 -13   8  -3   -1.93    4.44
 -14  -8  -3  115.25   15.85
 -14  -8  -3  102.86    9.14
 -14   8  -3   81.97   14.16
 -14   8  -3   91.94   13.15
 -15  -8  -3    0.42    3.44
 -15  -8  -3    2.62    7.53
 -15   8  -3    7.15    6.93
 -15   8  -3    7.29    6.13
 -16  -8  -3   35.41   10.61
 -16  -8  -3    5.52    4.15
 -16   8  -3   12.13    7.89
 -16   8  -3   15.59    9.93
 -17  -9   3   25.31    8.44
 -17  -9   3   25.03   10.47
 -17   9   3   27.15   10.29
 -17   9   3   32.45   10.15
 -16  -9   3   14.47    7.27
 -16   9   3   21.32    8.01
 -16   9   3   10.32    6.78
 -15  -9   3  104.19   13.17
 -15  -9   3  109.60   17.96
 -15   9   3  132.39   14.59
 -15   9   3  128.07   15.91
 -14  -9   3   12.19    7.15
 -14  -9   3   14.28    6.26
 -14   9   3   14.58    6.91
 -14   9   3   14.48    7.08
 -13  -9   3   25.17    7.05
 -13  -9   3   32.02    8.96
 -13   9   3   29.23    8.16
 -12  -9   3   -3.62    4.60
 -12  -9   3    4.79    4.80
 -12   9   3    6.22    5.00
 -12   9   3   11.95    6.00
 -11  -9   3   -2.19    4.17
 -11  -9   3   -1.02    3.59
 -11   9   3   -0.78    3.77
 -11   9   3   -2.64    4.83
 -10  -9   3  183.19   15.15
 -10  -9   3  185.16   16.50
 -10   9   3  206.26   17.35
 -10   9   3  218.35   16.10
  -9  -9   3   23.78    6.90
  -9  -9   3   36.95    6.92
  -9   9   3   38.72    7.12
  -9   9   3   35.20    7.64
  -8  -9   3  135.14   12.05
  -8   9   3   99.22    9.70
  -8   9   3  126.71   12.27
  -7  -9   3  154.49   13.10
  -7   9   3  185.17   14.52
  -7   9   3  163.76   12.09
   6  -9  -3    5.93    3.51
  -6  -9   3    6.12    3.34
  -6   9   3    4.06    2.52
  -6   9   3    2.36    3.14
   5  -9  -3  192.60   12.68
  -5  -9   3  232.31   15.04
  -5   9   3  203.56   12.89
  -5   9   3  205.56   15.15
  -4  -9   3   16.43    4.48
  -4   9   3   16.32    3.42
  -4   9   3   18.33    3.80
  -4   9   3   22.88    5.34
   3  -9  -3    4.52    2.23
  -3  -9   3    1.08    2.33
  -3  -9   3    7.81    5.29
   3  -9  -3    4.68    2.14
  -3   9   3    6.28    2.45
  -3   9   3    5.43    3.20
   2  -9  -3  345.73   18.42
   2  -9  -3  366.57   18.44
  -2  -9   3  339.36   19.78
  -2  -9   3  320.30   21.65
  -2   9   3  335.28   20.25
  -2   9   3  366.88   19.77
   1  -9  -3   10.81    3.29
  -1  -9   3   11.42    3.46
   1  -9  -3   17.10    3.90
   1  -9  -3   14.87    3.17
  -1  -9   3   13.07    4.45
   1   9  -3   13.70    3.99
  -1   9   3   12.35    3.19
  -1   9   3    7.44    3.26
  -1   9   3   10.99    3.88
   0  -9   3  428.34   23.61
   0  -9  -3  436.11   24.42
   0  -9  -3  439.80   23.40
   0  -9   3  422.61   23.42
   0  -9  -3  437.15   22.53
   0   9   3  459.62   22.78
   0   9   3  430.42   23.63
   0   9  -3  440.41   24.42
   0   9   3  445.23   25.15
   1  -9   3   73.98    6.08
   1  -9   3   60.48    7.18
  -1  -9  -3   79.89    8.14
  -1  -9  -3   71.38    6.59
  -1  -9  -3   84.11    6.83
   1   9   3   82.86    9.27
  -1   9  -3   76.53    7.76
   1   9   3   76.52    6.98
   1   9   3   78.31    6.80
  -2  -9  -3   76.86    6.59
  -2  -9  -3   64.81    6.75
  -2   9  -3   77.51    7.88
   2   9   3   73.56    6.74
  -2   9  -3   72.20    7.29
   2   9   3   91.74    9.81
  -3  -9  -3  111.09    8.29
  -3  -9  -3  117.41    9.24
  -3   9  -3  112.92    9.90
   3   9   3  100.50    8.44
   3   9   3  112.65   12.13
  -3   9  -3  107.14    9.33
  -4  -9  -3   76.79    7.86
  -4  -9  -3   78.03    6.80
  -4   9  -3   98.48    8.73
   4   9   3   83.62   11.88
  -5  -9  -3   73.80    8.09
  -5  -9  -3   56.39    5.75
  -5   9  -3   53.22    7.27
  -5   9  -3   63.02    7.63
   5   9   3   55.11   11.45
  -6  -9  -3   14.78    4.84
  -6  -9  -3   15.84    3.32
  -6   9  -3   12.41    4.22
   6   9   3   21.48    8.94
  -7  -9  -3    3.92    3.51
  -7  -9  -3   -0.87    2.49
  -7   9  -3   -0.59    3.19
  -7   9  -3    3.89    3.35
  -8  -9  -3  193.77   15.83
  -8  -9  -3  216.37   12.71
  -8  -9  -3  171.48   12.41
  -8   9  -3  192.03   11.46
  -8   9  -3  213.08   16.63
  -8   9  -3  206.16   15.72
  -9  -9  -3   13.05    3.55
  -9  -9  -3   16.96    6.55
  -9  -9  -3   13.20    4.32
  -9   9  -3   16.61    5.33
  -9   9  -3    9.48    5.20
 -10  -9  -3  241.00   19.33
 -10  -9  -3  225.06   14.12
 -10  -9  -3  223.91   14.32
 -10   9  -3  253.27   19.75
 -10   9  -3  229.46   18.06
 -11  -9  -3    7.62    5.45
 -11  -9  -3    5.78    4.20
 -11  -9  -3    7.37    3.05
 -11   9  -3   12.44    6.02
 -11   9  -3    0.44    4.11
 -11   9  -3    6.27    5.21
 -12  -9  -3   15.90    7.34
 -12   9  -3   26.78    7.12
 -12   9  -3   30.73    9.25
 -13  -9  -3   99.28    8.94
 -13  -9  -3   83.85   14.35
 -13   9  -3  128.01   13.99
 -13   9  -3   85.16   15.27
 -14  -9  -3    3.17    5.89
 -14  -9  -3   -0.80    3.65
 -14   9  -3   -1.39    5.20
 -15  -9  -3   40.05   11.17
 -15   9  -3   40.24   10.16
 -15   9  -3   45.05   11.65
 -16  -9  -3    8.42    4.66
 -16  -9  -3    4.74    7.68
 -16   9  -3   12.45    8.26
 -16   9  -3    0.55    7.32
 -16 -10   3   68.69   11.42
 -16 -10   3   67.85   14.41
 -16  10   3   69.28   12.82
 -15 -10   3    6.60    5.71
 -15 -10   3   11.67    7.71
 -15  10   3    5.22    6.85
 -15  10   3   -1.52    5.43
 -14 -10   3   17.29    6.64
 -14 -10   3   33.08    9.54
 -14  10   3   28.58    9.23
 -14  10   3   23.95    7.88
 -13 -10   3   11.87    6.99
 -13 -10   3   -1.36    3.90
 -13  10   3   -5.16    5.14
 -13  10   3    3.69    5.73
 -12 -10   3   -7.42    4.37
 -12 -10   3    3.55    4.71
 -12  10   3    7.99    4.94
 -12  10   3   -5.12    4.64
 -11 -10   3   73.67   12.53
 -11 -10   3   69.82   11.07
 -11  10   3   71.29   11.83
 -11  10   3   96.17   10.35
 -10 -10   3    6.73    4.03
 -10 -10   3   -2.06    3.86
 -10  10   3   -0.72    4.12
 -10  10   3   -1.36    3.96
  -9 -10   3  189.57   16.40
  -9  10   3  180.39   16.60
  -9  10   3  219.04   15.23
  -8 -10   3   46.51    8.68
  -8  10   3   36.71    6.77
  -8  10   3   40.28    8.25
  -7 -10   3   45.68    8.02
  -7  10   3   33.52    7.31
  -7  10   3   44.19    6.93
  -6 -10   3  609.81   33.46
  -6  10   3  623.05   31.76
  -6  10   3  612.65   34.54
   5 -10  -3   13.65    3.86
  -5 -10   3   19.35    4.99
  -5  10   3   19.94    4.09
  -5  10   3   20.50    5.45
  -5  10   3   15.09    3.67
   4 -10  -3  217.30   13.88
  -4 -10   3  248.17   15.92
  -4  10   3  218.23   13.98
  -4  10   3  262.80   17.08
  -3 -10   3   22.49    5.03
   3 -10  -3   27.13    4.27
   3 -10  -3   29.50    4.69
  -3  10   3   23.71    4.46
  -3  10   3   23.60    5.23
   2 -10  -3   31.65    4.31
  -2 -10   3   29.77    5.54
  -2 -10   3   24.95    7.00
   2 -10  -3   30.19    4.68
  -2  10   3   31.65    4.85
  -2  10   3   24.77    5.47
  -1 -10   3  746.45   38.22
   1 -10  -3  774.98   36.91
  -1 -10   3  781.17   39.62
   1 -10  -3  756.51   38.30
  -1  10   3  747.92   38.75
  -1  10   3  842.92   39.49
  -1  10   3  688.09   36.85
   1  10  -3  779.21   39.56
   0 -10  -3   10.46    3.10
   0 -10   3    8.73    3.38
   0 -10   3    9.02    3.51
   0 -10  -3    5.07    3.24
   0  10   3   10.85    4.01
   0  10  -3    7.85    3.48
   0  10   3    7.55    3.16
   1 -10   3  184.04   11.45
   1 -10   3  193.00   13.28
  -1 -10  -3  175.40   13.93
  -1 -10  -3  191.55   12.47
  -1 -10  -3  172.28   11.83
   1  10   3  215.42   13.26
  -1  10  -3  165.15   13.14
   1  10   3  181.73   14.82
   2 -10   3   13.21    2.25
  -2 -10  -3    9.76    3.30
  -2 -10  -3   12.76    3.24
  -2  10  -3   14.91    4.27
  -2  10  -3   14.23    4.07
   2  10   3   13.63    3.60
   2  10   3   13.95    4.96
  -3 -10  -3    3.75    2.39
  -3 -10  -3   -1.25    2.09
   3  10   3    9.12    5.28
   3  10   3    1.48    1.99
  -3  10  -3    3.55    2.92
  -3  10  -3    2.68    2.58
  -4 -10  -3  178.50   13.05
  -4 -10  -3  185.64   11.84
  -4  10  -3  171.78   13.21
  -4  10  -3  173.67   13.74
   4  10   3  186.45   17.93
  -5 -10  -3    6.97    3.63
  -5 -10  -3   -0.53    2.19
  -5  10  -3    1.91    2.95
   5  10   3   -4.16    4.98
  -5  10  -3    0.42    2.78
  -6 -10  -3   27.11    6.02
  -6 -10  -3   32.33    5.05
   6  10   3   22.33    9.76
  -6  10  -3   29.14    6.52
  -6  10  -3   23.30    5.87
  -7 -10  -3  322.04   18.29
  -7 -10  -3  320.48   21.46
  -7  10  -3  332.89   21.67
  -7  10  -3  311.85   21.38
  -8 -10  -3   -0.79    3.53
  -8  10  -3    1.81    3.09
  -8  10  -3    0.71    3.42
  -9 -10  -3  351.11   25.03
  -9 -10  -3  374.60   21.04
  -9 -10  -3  407.38   21.26
  -9  10  -3  389.85   25.62
  -9  10  -3  382.80   19.49
  -9  10  -3  364.33   25.02
 -10 -10  -3   -2.47    3.88
 -10 -10  -3    0.88    2.73
 -10 -10  -3    0.50    3.91
 -10  10  -3    8.12    5.06
 -10  10  -3   -1.07    4.00
 -11 -10  -3   52.05    6.62
 -11 -10  -3   47.16    8.37
 -11  10  -3   64.94    8.33
 -11  10  -3   76.63   12.14
 -12 -10  -3   38.41    5.89
 -12 -10  -3   33.11    9.57
 -12  10  -3   40.19    8.62
 -12  10  -3   40.50    9.59
 -12  10  -3   22.78   10.35
 -13 -10  -3    6.24    4.07
 -13 -10  -3   -1.52    5.79
 -13  10  -3   13.25    7.88
 -13  10  -3   -7.91    5.61
 -14 -10  -3   98.89   16.09
 -14  10  -3   90.89   15.79
 -14  10  -3   83.84   13.96
 -15 -10  -3  -14.68    5.66
 -15  10  -3    0.66    8.30
 -16 -10  -3   27.22   10.43
 -16 -10  -3    8.71    5.29
 -16  10  -3    5.78    9.40
 -16  10  -3   19.36    9.92
 -16 -11   3   38.40    9.30
 -16 -11   3   38.41   11.62
 -16  11   3   42.89   10.35
 -16  11   3   21.07    9.22
 -15 -11   3  137.26   14.65
 -15 -11   3  131.38   17.89
 -15  11   3  111.87   17.22
 -15  11   3  112.87   16.17
 -14 -11   3    7.05    7.01
 -14  11   3   10.97    6.82
 -14  11   3   13.46    6.34
 -13 -11   3    5.90    7.05
 -13 -11   3   20.91    6.44
 -13  11   3   17.80    7.31
 -13  11   3   26.44    7.78
 -12 -11   3   79.45   13.32
 -12  11   3   80.92   10.76
 -12  11   3   77.45   12.91
 -11 -11   3   27.35    7.61
 -11 -11   3   33.78    8.59
 -11  11   3   22.58    7.68
 -11  11   3   33.19    7.30
 -10 -11   3  348.97   23.86
 -10 -11   3  327.66   21.80
 -10  11   3  302.36   23.41
 -10  11   3  298.66   20.97
  -9 -11   3   15.60    6.54
  -9  11   3   18.78    5.70
  -9  11   3   28.19    7.79
  -8 -11   3   62.65   10.04
  -8  11   3   66.53   11.00
  -8  11   3   63.33    7.57
  -7 -11   3  205.83   16.01
  -7  11   3  201.65   14.51
  -7  11   3  214.06   17.13
  -6 -11   3   77.16    9.43
  -6  11   3   68.87    7.49
  -6  11   3   75.34    9.71
  -5 -11   3  263.93   17.54
  -5  11   3  252.44   15.89
  -5  11   3  264.96   15.40
  -5  11   3  241.80   18.04
  -4 -11   3   -1.27    2.58
   4 -11  -3    6.91    2.84
  -4  11   3    4.29    2.42
  -4  11   3    0.37    2.54
  -3 -11   3   11.29    3.95
   3 -11  -3    5.73    2.99
   3 -11  -3    7.87    3.19
  -3  11   3   11.31    3.76
  -3  11   3   11.63    3.66
   2 -11  -3  143.11   10.28
   2 -11  -3  137.21   10.14
  -2 -11   3  155.62   13.34
  -2 -11   3  147.00   11.49
  -2  11   3  164.49   12.54
  -2  11   3  157.13   11.58
   1 -11  -3   59.47    7.01
   1 -11  -3   54.47    5.75
  -1 -11   3   57.29    8.26
  -1 -11   3   59.16    7.57
   1  11  -3   53.14    7.19
  -1  11   3   43.81    6.72
  -1  11   3   44.72    6.43
   0 -11  -3  461.38   24.49
   0 -11  -3  459.27   26.26
   0 -11   3  470.12   25.43
   0 -11   3  495.88   26.08
   0  11   3  414.58   25.36
   0  11  -3  475.91   26.67
   0  11   3  458.76   27.21
   1 -11   3   -4.34    2.52
   1 -11   3   -1.18    2.30
  -1 -11  -3    3.53    2.58
   1  11   3   -1.72    2.36
  -1  11  -3   -0.36    2.20
   1  11   3    5.46    3.76
  -2 -11  -3  120.75    9.65
   2 -11   3  110.90    7.08
   2 -11   3  111.93   10.09
  -2  11  -3  129.81   11.18
   2  11   3  110.41    9.62
   2  11   3  107.15   12.35
  -3 -11  -3   84.13    8.36
  -3 -11  -3   83.79    8.09
  -3  11  -3   85.11    9.08
   3  11   3  106.78    8.97
  -3  11  -3   95.46    9.89
   3  11   3  106.33   12.87
  -4 -11  -3   38.79    7.11
  -4 -11  -3   41.71    5.78
  -4  11  -3   46.20    7.68
   4  11   3   52.07   11.20
  -4  11  -3   37.66    7.09
  -5 -11  -3  197.47   15.13
  -5 -11  -3  240.85   14.29
  -5  11  -3  210.57   16.26
   5  11   3  212.71   21.31
  -5  11  -3  213.35   15.66
  -6 -11  -3  143.01   10.58
  -6 -11  -3  136.07   12.48
   6  11   3  131.77   18.40
  -6  11  -3  130.85   12.56
  -6  11  -3  146.41   12.68
  -7 -11  -3    7.21    4.54
  -7  11  -3    3.35    4.05
  -7  11  -3    8.81    4.75
  -8 -11  -3  357.18   21.18
  -8 -11  -3  374.42   25.06
  -8  11  -3  391.69   25.39
  -8  11  -3  405.24   25.78
  -9 -11  -3   28.68    5.12
  -9 -11  -3   32.66    8.62
  -9 -11  -3   19.47    5.84
  -9  11  -3   22.87    7.12
  -9  11  -3   34.87    7.84
 -10 -11  -3  235.81   19.95
 -10 -11  -3  256.32   15.74
 -10  11  -3  234.64   19.38
 -10  11  -3  254.37   20.24
 -11 -11  -3   -2.26    3.14
 -11 -11  -3    5.26    5.44
 -11  11  -3   11.23    5.92
 -11  11  -3   -4.48    5.43
 -11  11  -3   -3.55    4.17
 -12 -11  -3   43.58    6.60
 -12 -11  -3   45.98   11.03
 -12  11  -3   58.32   11.03
 -12  11  -3   59.96   11.37
 -12  11  -3   55.87    8.02
 -13 -11  -3   70.50    7.89
 -13 -11  -3   85.07   14.53
 -13  11  -3   92.92   14.86
 -13  11  -3   65.66   12.72
 -13  11  -3   54.38   10.43
 -14 -11  -3  -12.92    6.81
 -14  11  -3   -7.09    6.01
 -14  11  -3   -5.95    6.62
 -15 -11  -3   38.39   11.30
 -15  11  -3   30.54    9.48
 -15  11  -3   49.61   12.28
 -16 -12   3   89.67   16.55
 -16 -12   3   79.24   12.73
 -16  12   3   72.36   14.78
 -16  12   3   98.42   15.31
 -15 -12   3    6.00    6.84
 -15 -12   3   17.74    7.30
 -15  12   3   17.79    7.63
 -15  12   3   -0.16    6.83
 -14 -12   3   96.36   12.27
 -14 -12   3   66.94   14.55
 -14  12   3   74.61   13.79
 -14  12   3   94.50   14.06
 -13 -12   3    9.09    6.11
 -13 -12   3    4.32    5.30
 -13  12   3    2.19    5.44
 -13  12   3   -5.37    5.61
 -12 -12   3    6.60    5.11
 -12 -12   3    2.24    5.13
 -12  12   3    3.78    5.26
 -12  12   3   14.49    7.02
 -11 -12   3  122.68   12.66
 -11 -12   3  106.49   13.36
 -11  12   3  114.09   12.16
 -11  12   3  114.04   14.50
 -10 -12   3   11.32    6.13
 -10  12   3   16.34    6.79
 -10  12   3   11.24    4.98
  -9 -12   3  288.84   20.95
  -9  12   3  264.03   18.59
  -9  12   3  253.71   20.92
  -8 -12   3   26.89    6.78
  -8  12   3   24.57    5.71
  -8  12   3   12.71    5.93
  -7 -12   3   83.74   10.08
  -7  12   3   97.89    8.14
  -7  12   3  104.50   12.00
  -7  12   3   81.97    8.70
  -6 -12   3  412.60   24.64
  -6  12   3  370.28   20.87
  -6  12   3  403.58   22.49
  -6  12   3  358.39   24.86
  -5 -12   3   18.65    5.37
  -5  12   3    9.28    3.46
  -5  12   3   12.56    4.73
   4 -12  -3   88.06    7.97
  -4  12   3   77.41    7.89
  -3 -12   3   37.51    6.72
   3 -12  -3   37.02    5.81
  -3  12   3   40.18    5.99
  -3  12   3   41.46    7.21
  -2 -12   3    1.18    2.89
   2 -12  -3    0.30    2.26
  -2  12   3   -3.92    2.73
  -2  12   3    2.36    3.00
   1 -12  -3  659.47   33.52
  -1 -12   3  610.73   33.36
  -1 -12   3  618.40   34.12
   1 -12  -3  605.75   31.70
   1  12  -3  629.93   34.51
  -1  12   3  635.48   34.02
  -1  12   3  609.35   34.04
   0 -12   3   58.66    7.58
   0 -12  -3   73.89    7.31
   0 -12   3   72.16    8.02
   0  12   3   71.24    8.83
   0  12  -3   67.77    8.24
   0  12   3   76.40    8.43
   1 -12   3  405.92   23.04
   1 -12   3  369.39   20.55
  -1 -12  -3  386.18   21.74
   1  12   3  351.08   22.24
   1  12   3  409.54   25.66
  -1  12  -3  373.26   23.59
   2 -12   3  106.46   10.47
  -2 -12  -3  111.92    9.67
   2  12   3  122.25   10.52
   2  12   3  130.25   13.69
  -2  12  -3  117.79   11.33
  -3 -12  -3   -0.92    3.22
  -3  12  -3   -0.56    3.64
   3  12   3    4.68    5.72
   3  12   3   -5.51    2.24
  -3  12  -3    6.91    3.49
  -4 -12  -3  356.28   21.79
   4  12   3  354.78   27.49
  -4  12  -3  345.71   23.03
  -4  12  -3  365.42   22.47
  -5 -12  -3   18.99    5.54
  -5  12  -3   14.21    4.79
   5  12   3   13.18    9.38
  -5  12  -3   20.75    6.14
  -6 -12  -3   66.86    9.48
  -6  12  -3   72.14    9.89
   6  12   3   87.52   17.24
  -6  12  -3   81.83    9.75
  -7 -12  -3  158.55   14.42
  -7  12  -3  149.77   13.87
  -7  12  -3  132.71   13.74
  -8 -12  -3   46.72    9.21
  -8  12  -3   25.52    7.46
  -8  12  -3   27.97    7.72
  -9 -12  -3  387.38   26.85
  -9  12  -3  365.99   26.39
  -9  12  -3  436.21   27.43
 -10 -12  -3   18.94    5.04
 -10 -12  -3   22.37    7.85
 -10  12  -3   27.00    7.90
 -10  12  -3   28.65    7.99
 -11 -12  -3   88.84    9.31
 -11 -12  -3  125.40   14.36
 -11  12  -3  109.78   13.65
 -11  12  -3  137.54   15.04
 -12 -12  -3   17.20    7.46
 -12 -12  -3   30.31    5.74
 -12  12  -3   13.04    7.52
 -12  12  -3   21.49    8.15
 -13 -12  -3   12.65    7.86
 -13 -12  -3   14.87    4.55
 -13  12  -3   12.36    7.25
 -13  12  -3    5.63    7.04
 -14  12  -3   33.81   10.24
 -15 -12  -3    1.57    3.99
 -15  12  -3    8.72    6.65
 -15  12  -3  -12.79    7.67
 -16  13   3   26.80    9.90
 -15 -13   3  172.52   17.05
 -15 -13   3  178.40   20.99
 -15  13   3  160.36   20.13
 -15  13   3  164.24   17.73
 -14 -13   3  -10.26    5.40
 -14 -13   3   -2.22    7.22
 -14  13   3    5.53    6.11
 -14  13   3  -10.58    5.42
 -13 -13   3   60.68   13.17
 -13 -13   3   67.27   11.61
 -13  13   3   65.53   11.45
 -13  13   3   58.55   12.33
 -12 -13   3   47.39    9.73
 -12 -13   3   65.06   12.30
 -12  13   3   57.85   11.67
 -12  13   3   42.48   17.19
 -12  13   3   51.25   10.40
 -11 -13   3    7.93    5.27
 -11 -13   3   -1.72    5.71
 -11  13   3    8.06    5.04
 -11  13   3    4.42    5.72
 -10 -13   3  409.21   27.18
 -10  13   3  362.18   24.13
 -10  13   3  366.88   27.22
  -9 -13   3    0.92    5.09
  -9  13   3    5.16    5.51
  -9  13   3    9.54    5.11
  -8 -13   3  175.13   16.05
  -8  13   3  182.20   12.40
  -8  13   3  191.42   17.27
  -8  13   3  166.55   13.97
  -7 -13   3   86.08   10.39
  -7  13   3   95.38    9.19
  -7  13   3   82.01    7.64
  -7  13   3   85.47   11.11
  -6 -13   3   40.11    8.54
  -6  13   3   50.98    9.53
  -6  13   3   59.41    7.07
  -6  13   3   55.56    6.32
   5 -13  -3   95.62    9.47
  -5 -13   3  114.89   11.12
  -5  13   3  102.77   11.70
  -5  13   3  117.69    9.35
   4 -13  -3   -3.04    2.74
  -4 -13   3    2.65    3.13
  -4  13   3    3.10    3.60
  -4  13   3    4.56    3.25
  -3 -13   3   -3.06    3.05
   3 -13  -3    0.14    2.46
  -3  13   3   -1.32    2.94
  -3  13   3   -0.20    2.84
  -2 -13   3  291.55   18.72
   2 -13  -3  268.27   16.69
  -2  13   3  253.68   18.56
  -2  13   3  267.85   18.10
  -1 -13   3    5.29    3.64
  -1 -13   3    8.40    3.90
   1 -13  -3    3.76    3.54
  -1  13   3    8.09    3.93
  -1  13   3    5.14    3.89
   0 -13   3  659.76   34.89
   0 -13  -3  629.34   33.29
   0 -13   3  619.24   33.97
   0  13   3  700.96   35.72
   0  13  -3  629.59   35.68
   1 -13   3   52.14    6.98
   1 -13   3   42.41    6.05
  -1 -13  -3   46.63    6.42
   1  13   3   31.56    7.78
  -1  13  -3   41.19    7.96
   1  13   3   49.08    7.80
   2 -13   3  123.90   11.19
  -2 -13  -3  122.15   10.51
   2 -13   3  120.89    8.08
  -2  13  -3  124.09   11.93
   2  13   3  100.37   10.14
   2  13   3  101.34   13.41
   3 -13   3  396.54   25.89
  -3 -13  -3  466.56   25.74
   3  13   3  435.91   30.92
  -3  13  -3  460.24   27.46
   3  13   3  431.85   25.62
  -4 -13  -3   21.70    5.84
  -4  13  -3   17.85    5.90
  -4  13  -3   21.76    6.01
   4  13   3   12.23    8.37
  -5 -13  -3  220.54   17.31
  -5  13  -3  257.71   19.37
   5  13   3  229.60   23.67
  -5  13  -3  268.89   18.58
  -6 -13  -3   15.19    5.98
  -6  13  -3   29.41    6.64
   6  13   3   25.82   11.14
  -6  13  -3   21.95    6.87
  -7 -13  -3   69.52    9.91
  -7  13  -3   76.87   10.45
  -7  13  -3   89.72   11.73
  -8 -13  -3  354.54   24.88
  -8  13  -3  382.62   25.20
  -8  13  -3  354.83   25.44
  -9 -13  -3   57.65   10.85
  -9  13  -3   51.39   10.83
  -9  13  -3   34.95    8.98
 -10 -13  -3  223.36   20.02
 -10 -13  -3  215.67   15.41
 -10  13  -3  243.67   20.42
 -10  13  -3  216.41   19.62
 -11 -13  -3    9.25    4.04
 -11 -13  -3    2.04    5.81
 -11  13  -3   -1.75    4.78
 -11  13  -3    3.85    5.36
 -12 -13  -3   20.92    8.02
 -12  13  -3   16.41    7.70
 -12  13  -3   30.08    8.65
 -13 -13  -3   30.85    9.46
 -13 -13  -3   37.81    6.03
 -13  13  -3   36.67   10.66
 -13  13  -3   51.52   11.28
 -14 -13  -3   -1.36    7.47
 -14  13  -3   -2.92    7.31
 -14  13  -3   -0.20    6.91
 -15 -13  -3   37.25   12.76
 -15  13  -3   27.03   10.82
 -15  13  -3   24.42    9.44
 -15 -14   3   23.50    9.76
 -15  14   3   10.67    8.45
 -14 -14   3  129.16   14.66
 -14  14   3  100.61   17.36
 -14  14   3  153.83   16.42
 -13 -14   3   -5.82    5.82
 -13 -14   3    9.89    7.66
 -13  14   3    1.07    6.19
 -13  14   3    2.21    6.15
 -12 -14   3   22.29    7.14
 -12 -14   3    9.43    7.87
 -12  14   3   27.44    7.75
 -12  14   3   21.18   10.39
 -12  14   3   14.72    7.54
 -11 -14   3  164.54   16.16
 -11  14   3  175.03   18.20
 -11  14   3  166.51   15.53
 -10 -14   3   34.14    9.01
 -10  14   3   35.95    9.89
 -10  14   3   44.60    8.00
  -9 -14   3  343.34   24.99
  -9  14   3  380.44   27.11
  -9  14   3  342.63   19.94
  -9  14   3  391.94   23.78
  -8 -14   3   28.95    7.37
  -8  14   3   35.55    6.96
  -8  14   3   33.73    8.79
  -8  14   3   42.45    5.88
  -7 -14   3  164.47   14.59
  -7  14   3  138.91   12.42
  -7  14   3  155.29   15.47
  -7  14   3  159.42   11.04
   6 -14  -3  243.81   17.78
  -6 -14   3  258.52   19.88
  -6  14   3  302.57   21.79
  -6  14   3  292.93   16.75
  -5 -14   3   33.14    7.80
  -5  14   3   35.79    6.18
  -5  14   3   38.21    8.58
   4 -14  -3   43.00    6.94
  -4 -14   3   50.04    8.39
  -4  14   3   47.95    8.77
  -4  14   3   35.71    6.24
  -3 -14   3    7.10    4.15
   3 -14  -3    5.91    3.00
  -3  14   3    0.26    3.98
  -3  14   3    2.84    3.67
   2 -14  -3   31.11    5.96
  -2 -14   3   33.52    6.99
  -2  14   3   36.74    7.84
  -1 -14   3  731.96   38.56
   1 -14  -3  712.47   36.90
  -1  14   3  755.77   39.70
  -1  14   3  704.75   39.16
   1  14  -3  683.40   39.45
   0 -14   3   11.75    4.91
   0 -14   3   23.06    5.27
   0  14   3   18.25    5.16
   0  14  -3    4.23    3.84
  -1 -14  -3  311.69   19.69
   1 -14   3  316.08   18.85
   1 -14   3  350.87   21.19
  -1  14  -3  269.94   21.08
   1  14   3  335.46   24.02
   1  14   3  335.22   21.31
  -2 -14  -3  188.04   14.58
   2 -14   3  206.58   12.22
   2 -14   3  211.72   15.61
   2  14   3  211.89   19.40
  -2  14  -3  186.64   16.13
   2  14   3  207.88   15.63
  -3 -14  -3   36.07    6.84
   3 -14   3   29.89    7.21
   3  14   3   36.91   10.37
   3  14   3   31.89    7.03
  -3  14  -3   36.07    8.16
  -4 -14  -3  292.06   20.23
  -4  14  -3  343.73   22.91
   4  14   3  302.25   26.82
  -5 -14  -3   -1.04    4.21
  -5  14  -3    3.79    4.29
   5  14   3    6.60    8.57
  -5  14  -3    5.70    4.54
  -6 -14  -3  160.32   14.44
  -6  14  -3  154.35   14.67
  -6  14  -3  173.08   16.16
  -7 -14  -3  173.53   15.83
  -7  14  -3  175.41   15.45
  -7  14  -3  164.11   16.35
  -8 -14  -3   41.50    9.52
  -8  14  -3   54.51   10.48
  -8  14  -3   41.82    9.66
  -9 -14  -3  357.79   26.03
  -9  14  -3  357.84   25.64
  -9  14  -3  362.31   26.53
 -10 -14  -3   25.31    6.17
 -10 -14  -3   22.00    7.89
 -10  14  -3   23.01    7.78
 -10  14  -3   19.39    7.58
 -11 -14  -3   27.99    8.93
 -11 -14  -3   35.77    6.85
 -11  14  -3   35.96    9.18
 -11  14  -3   33.62    9.58
 -12 -14  -3   21.77    5.02
 -12 -14  -3   17.56    7.61
 -12  14  -3    3.45    7.36
 -12  14  -3   16.63    6.95
 -13 -14  -3   -2.36    6.65
 -13  14  -3   -0.16    5.95
 -13  14  -3   -1.75    6.71
 -14 -14  -3   78.07   14.81
 -14  14  -3   70.29   13.87
 -14  14  -3   55.71   13.10
 -15 -15   3  145.17   15.67
 -15 -15   3  103.92   19.43
 -15  15   3  113.22   19.09
 -15  15   3  176.30   17.53
 -14 -15   3    8.08    8.10
 -14 -15   3   -1.07    6.88
 -14  15   3    1.53    6.46
 -14  15   3    3.90    7.31
 -13 -15   3   55.21   10.83
 -13 -15   3   31.36   10.41
 -13  15   3   26.92   10.19
 -13  15   3   29.71    9.44
 -12 -15   3   55.77   12.22
 -12 -15   3   61.59   11.01
 -12  15   3   52.81    7.26
 -12  15   3   76.63   11.57
 -12  15   3   63.75   13.18
 -12  15   3   59.69   10.35
 -11 -15   3    5.12    5.99
 -11  15   3    6.72    6.75
 -11  15   3    0.26    7.41
 -11  15   3    2.62    5.18
 -10 -15   3  235.06   21.50
 -10  15   3  282.45   23.80
 -10  15   3  273.51   15.81
 -10  15   3  285.89   20.43
  -9  15   3    2.90    5.49
  -9  15   3    1.80    4.71
  -9  15   3   -2.03    3.33
  -8  15   3  125.85   14.77
  -8  15   3   93.42    8.46
  -8  15   3   94.38   10.44
  -7 -15   3   92.76   11.56
  -7  15   3  106.69   13.25
  -7  15   3  119.76    9.32
   6 -15  -3   82.16    9.24
  -6 -15   3   64.69   10.50
  -6  15   3   55.47   10.52
  -6  15   3   54.05    6.99
   5 -15  -3  160.90   13.19
  -5 -15   3  162.80   14.60
  -5  15   3  170.29   12.48
  -5  15   3  198.38   17.12
  -4 -15   3    0.73    3.81
   4 -15  -3    5.08    3.34
  -4  15   3    6.39    4.45
  -4  15   3    5.28    3.37
  -3 -15   3    2.36    3.96
   3 -15  -3    6.46    3.33
  -3  15   3    5.97    3.84
  -3  15   3    1.43    3.75
   2 -15  -3  282.39   17.25
  -2 -15   3  225.43   17.83
  -2  15   3  249.44   19.10
  -2  15   3  245.79   17.91
   1 -15  -3   -2.03    3.00
  -1 -15   3   -0.33    3.49
   1  15  -3    3.50    4.25
  -1  15   3    3.51    3.32
  -1  15   3    1.57    3.97
   0 -15   3  465.82   27.68
   0 -15  -3  439.96   25.97
   0 -15   3  456.42   26.66
   0  15  -3  478.50   29.03
   0  15   3  435.59   29.22
   0  15   3  478.09   28.33
  -1 -15  -3    5.17    3.29
   1  15   3    5.51    5.80
  -1  15  -3   14.20    5.68
   1  15   3   -2.99    3.61
   2 -15   3  260.34   18.35
  -2 -15  -3  229.69   16.68
   2  15   3  223.02   20.95
  -2  15  -3  225.45   18.42
   2  15   3  253.77   18.04
   3 -15   3  245.13   18.53
  -3 -15  -3  238.92   17.68
   3  15   3  259.03   18.41
   3  15   3  238.61   22.66
  -3  15  -3  259.94   19.82
   4 -15   3    9.59    5.60
  -4 -15  -3   17.28    5.90
   4  15   3   10.37    9.03
  -4  15  -3    7.23    5.16
  -5 -15  -3  245.41   18.77
   5  15   3  252.67   26.29
  -5  15  -3  273.48   21.00
  -5  15  -3  263.93   19.59
  -6 -15  -3   37.03    8.19
  -6  15  -3   43.58    9.01
  -6  15  -3   42.35    9.02
  -7 -15  -3    7.32    5.91
  -7  15  -3    2.10    5.44
  -7  15  -3    7.60    5.24
  -8 -15  -3  207.58   18.36
  -8  15  -3  199.74   18.88
  -8  15  -3  232.31   19.10
  -9 -15  -3   55.68   12.03
  -9  15  -3   61.35   12.10
  -9  15  -3   54.16   10.45
 -10 -15  -3  149.53   16.33
 -10  15  -3  157.29   16.66
 -10  15  -3  149.20   16.81
 -11 -15  -3    4.57    5.71
 -11 -15  -3   11.23    4.82
 -11  15  -3    7.47    5.77
 -11  15  -3    5.02    5.79
 -12 -15  -3    4.19    4.88
 -12 -15  -3   17.87    7.78
 -12  15  -3   12.28    8.18
 -12  15  -3    4.97    6.85
 -13 -15  -3   59.55   13.68
 -13  15  -3   69.93   13.82
 -13  15  -3   75.62   13.86
 -14 -15  -3    8.68    5.08
 -14  15  -3    2.89    8.61
 -14 -16   3   99.23   13.89
 -14 -16   3   76.42   15.08
 -14  16   3   64.26   12.16
 -14  16   3   65.53   15.39
 -13 -16   3    7.83    7.39
 -13  16   3   -4.64    6.07
 -13  16   3   -0.93    6.89
 -12 -16   3    9.95    7.24
 -12 -16   3   10.67    6.51
 -12  16   3   -1.42    5.29
 -12  16   3    3.04    6.58
 -11 -16   3  124.15   15.92
 -11  16   3  143.11   14.00
 -11  16   3  123.78   16.69
 -10 -16   3    5.49    5.74
 -10  16   3    0.22    6.17
 -10  16   3   -1.86    5.06
  -9 -16   3  183.47   17.73
  -9  16   3  165.54   14.87
  -9  16   3  159.55   17.89
  -9  16   3  175.86   10.98
  -8 -16   3   33.99    9.04
  -8  16   3   29.36    9.01
  -8  16   3   26.50    4.78
  -7 -16   3   11.84    5.72
   7 -16  -3   22.65    6.12
  -7  16   3   21.01    7.41
  -7  16   3   26.49    5.00
   6 -16  -3  235.83   17.22
  -6 -16   3  239.30   18.95
  -6  16   3  230.09   20.05
  -6  16   3  227.17   14.98
  -5 -16   3   15.33    5.98
   5 -16  -3    3.79    4.26
  -5  16   3    8.59    5.58
  -5  16   3   14.54    4.39
  -4 -16   3   31.18    7.60
   4 -16  -3   31.43    6.37
  -4  16   3   34.29    7.73
  -4  16   3   31.41    6.28
  -3 -16   3   81.91   10.45
   3 -16  -3   70.99    8.63
  -3  16   3   71.60   10.54
  -3  16   3   98.04    9.89
   2 -16  -3    6.22    3.77
  -2 -16   3    7.43    4.76
  -2  16   3    7.73    4.99
  -1 -16   3  418.12   26.68
  -1  16   3  425.46   27.94
  -1  16   3  450.74   28.06
   1  16  -3  417.58   28.21
   0 -16  -3   10.72    4.24
   0 -16   3   16.32    5.25
   0 -16   3   17.82    6.11
   0  16   3    2.43    5.70
   0  16   3   11.24    4.91
   0  16  -3    8.56    5.03
   1 -16   3  287.81   18.58
  -1 -16  -3  305.58   19.92
   1 -16   3  304.67   21.08
   1  16   3  290.35   21.24
  -1  16  -3  308.91   22.37
   1  16   3  330.92   25.22
   2 -16   3   61.36    6.72
  -2 -16  -3   63.78    8.53
   2 -16   3   53.98    9.27
   2  16   3   54.32   11.92
   2  16   3   50.41    9.17
  -2  16  -3   43.66    8.90
   3 -16   3  111.25   12.00
  -3 -16  -3   85.45   10.47
   3  16   3   90.55   16.80
   3  16   3   82.04   10.63
  -3  16  -3   95.85   12.22
   4 -16   3  170.01   15.06
  -4 -16  -3  148.76   14.01
  -4  16  -3  136.43   14.89
   4  16   3  151.32   20.09
   5 -16   3   18.02    6.52
  -5 -16  -3   17.02    5.81
   5  16   3   27.45   12.21
  -5  16  -3   19.24    7.38
  -6 -16  -3   50.49    9.67
  -6  16  -3   60.12   10.32
  -6  16  -3   58.34   11.38
  -7 -16  -3   36.32    8.54
  -7  16  -3   45.56    9.62
  -7  16  -3   59.56   11.40
  -8 -16  -3   12.69    6.68
  -8  16  -3   14.66    7.35
  -8  16  -3    4.13    5.44
  -9 -16  -3  179.72   17.31
  -9  16  -3  162.13   16.84
  -9  16  -3  146.27   17.36
 -10 -16  -3   -1.50    5.71
 -10  16  -3    7.27    6.18
 -10  16  -3   -5.59    6.02
 -11 -16  -3   31.48    7.50
 -11 -16  -3   36.78   10.55
 -11  16  -3   64.57   12.11
 -11  16  -3   42.39   10.54
 -12 -16  -3   17.60    6.19
 -12 -16  -3   28.46    9.49
 -12  16  -3    4.59    7.83
 -12  16  -3   33.60   10.28
 -13 -16  -3   -4.16    5.26
 -13 -16  -3   -2.29    4.12
 -13  16  -3   22.09    8.82
 -13  16  -3    4.96    7.53
 -14 -16  -3   96.34   16.94
 -14  16  -3   93.98   16.24
 -14  16  -3  138.04   17.99
 -14 -17   3   -0.06    7.55
 -14 -17   3  -15.19    7.04
 -14  17   3    1.27    7.73
 -14  17   3   -9.97    6.87
 -13 -17   3   14.55    7.78
 -13 -17   3   11.62    8.38
 -13  17   3   25.71    7.74
 -13  17   3    9.34    7.84
 -12 -17   3   19.80    8.96
 -12 -17   3   30.52    9.66
 -12  17   3   29.77   10.08
 -12  17   3   12.90    7.51
 -11 -17   3    3.73    5.77
 -11  17   3   -3.90    6.44
 -11  17   3   -4.04    6.24
 -10 -17   3  194.73   19.24
 -10  17   3  206.32   20.74
 -10  17   3  192.82   17.02
  -9 -17   3    6.79    6.49
  -9  17   3    5.11    6.24
   8 -17  -3  103.89   11.94
  -8 -17   3   90.94   12.40
  -8  17   3   82.15   14.02
  -8  17   3   83.10    7.67
   7 -17  -3   94.74   11.23
  -7 -17   3  105.24   13.17
  -7  17   3  116.91    9.37
   6 -17  -3    4.35    4.79
  -6 -17   3    4.40    4.89
  -6  17   3    5.97    4.32
  -6  17   3   12.25    6.45
  -5 -17   3  206.17   17.26
   5 -17  -3  184.63   14.95
  -5  17   3  186.81   14.08
  -5  17   3  202.67   18.64
   4 -17  -3   -1.91    3.96
  -4 -17   3    0.78    4.39
  -4  17   3    3.36    4.79
  -3 -17   3   13.47    6.00
   3 -17  -3   13.29    4.64
  -3  17   3    8.73    6.13
  -3  17   3   18.52    5.54
   2 -17  -3  279.71   19.43
  -2 -17   3  295.73   21.68
  -2  17   3  319.07   22.92
  -2  17   3  286.99   21.34
   1 -17  -3   33.54    7.27
  -1 -17   3   34.42    7.94
  -1  17   3   34.09    8.75
   1  17  -3   33.94    8.56
  -1  17   3   22.71    7.26
   0 -17  -3  456.98   26.70
   0 -17   3  435.14   27.67
   0  17   3  439.46   30.37
   0  17  -3  459.50   29.48
   0  17   3  398.80   27.91
  -1 -17  -3   -2.29    3.23
   1 -17   3    0.75    4.46
   1 -17   3    2.11    4.30
   1  17   3   -5.21    5.66
   1  17   3    6.08    4.33
  -1  17  -3    1.11    4.01
   2 -17   3  152.63   10.92
  -2 -17  -3  145.60   13.33
   2 -17   3  163.08   14.86
   2  17   3  152.45   18.97
   2  17   3  128.58   13.52
  -2  17  -3  154.86   15.50
  -3 -17  -3   87.45   10.94
   3 -17   3  104.27   12.28
  -3  17  -3   91.72   12.11
   3  17   3  110.55   18.38
   3  17   3   81.40   11.10
   4 -17   3   62.82   10.79
  -4 -17  -3   63.08   10.15
   4  17   3   35.46   13.76
  -4  17  -3   62.43   11.21
  -5 -17  -3  105.80   11.71
   5 -17   3   69.43   11.81
  -5  17  -3   93.67   12.91
  -6 -17  -3    8.13    6.03
  -6  17  -3    6.55    5.46
  -7 -17  -3   -5.61    4.19
  -7  17  -3   -1.16    5.47
  -7  17  -3    3.02    5.67
  -8 -17  -3  166.10   16.36
  -8  17  -3  136.39   16.43
  -8  17  -3  149.52   16.33
  -9 -17  -3   11.19    7.92
  -9  17  -3   20.50    8.52
  -9  17  -3   26.37    8.51
 -10 -17  -3   85.84   15.09
 -10  17  -3   90.69   15.24
 -11 -17  -3    9.11    6.96
 -11 -17  -3   -0.91    5.03
 -11  17  -3    7.37    6.88
 -11  17  -3   14.54    7.30
 -12 -17  -3   13.18    9.60
 -12 -17  -3   12.50    5.27
 -12  17  -3   20.47    9.84
 -12  17  -3    6.31    7.83
 -13 -17  -3   60.06   13.72
 -13  17  -3   96.04   16.05
 -13  17  -3   91.43   15.71
 -13 -18   3    7.87    7.83
 -13 -18   3   11.95    7.95
 -13  18   3    5.79    8.11
 -13  18   3    2.79    6.78
 -12 -18   3   10.69    7.26
 -12  18   3    6.18    5.97
 -12  18   3   -1.45    7.96
 -11 -18   3   62.29   12.24
 -11  18   3   66.92   14.08
 -10 -18   3    4.25    5.85
 -10  18   3    1.51    6.80
   9 -18  -3  199.14   17.82
  -9 -18   3  155.12   17.51
  -9  18   3  196.18   20.65
  -8 -18   3  166.44   17.03
   8 -18  -3  166.63   15.41
  -8  18   3  150.05   18.16
  -7 -18   3   26.02    8.04
   7 -18  -3   69.52   10.23
  -7  18   3   37.13   10.37
  -7  18   3   46.87    6.84
  -6 -18   3  269.64   21.86
   6 -18  -3  289.16   19.95
  -6  18   3  273.69   17.65
  -6  18   3  296.01   24.01
   5 -18  -3    2.33    5.05
  -5 -18   3   -1.81    5.86
  -5  18   3   13.43    6.62
   4 -18  -3  212.43   15.98
  -4 -18   3  182.57   16.84
  -4  18   3  193.75   18.83
  -4  18   3  184.89   15.53
  -3 -18   3   87.21   11.48
   3 -18  -3   83.43    9.89
  -3  18   3   69.94   12.08
  -3  18   3  103.01   11.70
  -2 -18   3   10.77    5.90
   2 -18  -3   18.45    6.06
  -2  18   3   10.53    6.14
  -2  18   3   12.14    7.17
   1 -18  -3  467.81   28.74
  -1 -18   3  497.65   30.58
   1  18  -3  541.55   33.31
  -1  18   3  456.48   31.10
  -1  18   3  482.41   32.17
   0 -18   3  103.09   11.72
   0 -18  -3   71.04    9.90
   0  18  -3   78.22   13.00
   0  18   3   82.68   12.73
   0  18   3  114.04   14.87
   1 -18   3  284.81   20.99
  -1 -18  -3  275.46   19.92
   1  18   3  311.07   25.66
   2 -18   3   25.97    5.46
  -2 -18  -3   13.45    6.11
   2 -18   3   23.88    7.09
   2  18   3   35.91   11.25
  -2  18  -3   36.50    8.61
   2  18   3   18.56    6.67
  -3 -18  -3   25.36    7.45
   3 -18   3   23.41    7.54
   3  18   3   28.67    7.51
  -3  18  -3   36.58    9.06
   3  18   3   18.72   10.64
  -4 -18  -3   76.14   10.60
   4 -18   3   58.42   10.66
  -4  18  -3   69.58   12.22
   5 -18   3   -2.42    4.50
  -5 -18  -3    9.09    5.79
  -5  18  -3   -2.12    4.60
  -6 -18  -3   12.99    6.15
   6 -18   3   23.39    8.03
  -6  18  -3   15.66    7.29
  -7 -18  -3  197.46   17.89
  -7  18  -3  172.39   18.68
  -8 -18  -3   -7.06    5.81
  -8  18  -3    5.55    6.71
  -9 -18  -3  230.52   20.65
  -9  18  -3  186.08   20.30
  -9  18  -3  243.18   21.01
 -10 -18  -3    6.77    7.88
 -11  18  -3   54.73   11.64
 -11  18  -3   60.27   13.04
 -12 -18  -3   34.29   11.36
 -12  18  -3   52.24   12.91
 -12  18  -3   50.74   12.76
 -13 -18  -3   -0.35    7.54
 -13  18  -3    0.35    8.48
 -13  18  -3  -11.69    8.43
 -13 -19   3    1.22    9.41
 -13 -19   3    5.64    8.62
 -13  19   3   -6.54    8.41
 -13  19   3   15.16    7.68
 -12 -19   3    8.37    7.88
 -12  19   3   16.48   10.08
 -12  19   3   18.65    8.59
 -11 -19   3    9.18    7.74
 -11  19   3   -5.69    7.61
 -10 -19   3  174.18   19.36
  10 -19  -3  153.14   16.13
 -10  19   3  164.16   19.90
   9 -19  -3   24.32    7.16
  -9 -19   3   21.05    8.44
  -9  19   3   26.08    9.41
  -8 -19   3  139.09   15.89
   8 -19  -3  117.77   13.91
  -8  19   3  125.84   16.81
  -7 -19   3  184.27   18.68
   7 -19  -3  251.98   18.45
  -7  19   3  200.14   21.09
  -7  19   3  212.69   13.78
   6 -19  -3   37.94    8.21
  -6 -19   3   54.27   11.12
  -6  19   3   44.39    7.53
  -6  19   3   31.77    9.64
  -5 -19   3  336.04   24.30
   5 -19  -3  316.50   21.69
  -5  19   3  301.87   25.03
  -5  19   3  300.59   20.53
   4 -19  -3    1.76    4.95
  -4 -19   3    1.36    5.25
  -4  19   3    2.56    5.01
  -3 -19   3  112.58   13.67
   3 -19  -3  105.26   11.31
  -3  19   3   91.77   12.75
  -3  19   3  110.93   14.29
   2 -19  -3  303.29   20.95
  -2 -19   3  285.32   22.13
  -2  19   3  294.90   23.36
  -2  19   3  299.19   23.52
   1 -19  -3   68.75   10.67
  -1 -19   3   57.89   10.87
  -1  19   3   67.28   13.07
   1  19  -3   76.56   12.97
  -1  19   3   87.90   12.70
   0 -19  -3  524.79   30.89
   0 -19   3  533.28   32.34
   0  19   3  478.98   32.44
   0  19  -3  493.74   33.41
   0  19   3  499.45   34.90
   1 -19   3    9.19    5.58
   1 -19   3    1.51    7.04
  -1 -19  -3    2.58    4.38
   1  19   3   12.50    6.32
   1  19   3    6.07    8.42
  -1  19  -3    7.69    6.14
   2 -19   3  110.12   12.48
  -2 -19  -3   77.14   10.86
   2  19   3   98.52   17.19
  -2  19  -3   90.27   12.39
   2  19   3   76.43   12.35
   3 -19   3   59.43   10.47
  -3 -19  -3   61.66   10.55
   3  19   3   61.36   10.55
  -3  19  -3   34.91    9.60
  -4 -19  -3    5.86    5.60
   4 -19   3   20.28    7.04
  -4  19  -3    2.39    5.50
   5 -19   3   47.79   10.56
  -5 -19  -3   51.89    9.98
  -5  19  -3   36.52   10.01
  -6 -19  -3   90.23   12.50
   6 -19   3   97.58   13.05
  -6  19  -3  111.67   14.88
  -7 -19  -3    1.32    5.62
   7 -19   3    1.28    6.43
  -7  19  -3    6.99    7.34
  -8 -19  -3  351.57   26.31
  -8  19  -3  329.18   27.78
  -9 -19  -3   12.10    7.50
  -9  19  -3   -3.26    6.19
  -9  19  -3    6.81    7.04
 -10 -19  -3  121.37   18.21
 -10  19  -3  160.42   17.96
 -10  19  -3  139.57   18.32
 -11 -19  -3   26.35   10.16
 -11  19  -3   14.06    8.32
 -11  19  -3   12.37    8.75
 -12 -19  -3    0.31    5.84
 -12 -19  -3   15.65    8.72
 -12  19  -3   10.70   10.27
 -12  19  -3   27.47   11.02
 -12 -20   3    1.46    7.93
  12 -20  -3    3.67    8.65
 -12  20   3   -7.49    7.89
  11 -20  -3  120.36   15.50
 -11 -20   3  104.73   16.92
 -11  20   3   88.88   15.88
 -10 -20   3    5.86    7.38
  10 -20  -3   -5.37    6.62
 -10  20   3   20.93   10.10
  -9 -20   3  186.58   19.07
   9 -20  -3  166.84   16.64
  -9  20   3  174.03   20.73
  -8 -20   3   55.97   11.81
   8 -20  -3   62.86   11.14
  -8  20   3   59.76   12.83
  -7 -20   3   69.45   13.47
   7 -20  -3   88.83   11.73
  -7  20   3   88.15   16.17
  -6 -20   3  265.20   23.31
   6 -20  -3  306.15   21.76
  -6  20   3  287.87   25.15
  -6  20   3  287.40   18.57
  -5 -20   3    5.05    5.88
   5 -20  -3    4.44    5.16
  -5  20   3   22.36    8.06
  -5  20   3   12.68    6.22
  -4 -20   3  111.98   13.97
   4 -20  -3  108.72   12.38
  -4  20   3  119.97   14.17
  -4  20   3  140.80   16.63
   3 -20  -3   81.10   10.34
  -3 -20   3   64.25   11.72
  -3  20   3   67.03   12.18
  -3  20   3   83.29   13.94
  -2 -20   3   12.32    6.84
   2 -20  -3    3.82    4.88
  -2  20   3   12.21    6.47
  -2  20   3    5.09    7.68
   1 -20  -3  325.01   22.46
  -1  20   3  318.38   24.99
  -1  20   3  305.48   25.57
   1  20  -3  313.14   25.12
   0 -20  -3   31.77    8.12
   0 -20   3   48.00   10.09
   0  20  -3   32.61    9.26
   0  20   3   51.23   12.37
   0  20   3   48.12   10.39
   1 -20   3  216.83   20.05
  -1 -20  -3  219.44   18.46
   1  20   3  274.45   22.00
  -1  20  -3  261.72   22.54
   1  20   3  262.64   25.19
  -2 -20  -3   39.44    8.67
   2 -20   3   51.02   10.67
   2  20   3   53.31   10.55
  -2  20  -3   56.13   11.63
   3 -20   3   58.19   10.63
  -3 -20  -3   48.84    9.55
  -3  20  -3   40.02   10.27
  -4 -20  -3  108.78   13.18
  -4  20  -3  105.04   15.04
   5 -20   3   22.93    8.74
  -5 -20  -3    1.95    6.27
  -5  20  -3    3.77    6.27
   6 -20   3   44.21    9.60
  -6 -20  -3   34.10    8.65
  -6  20  -3   29.47    9.49
  -7 -20  -3  159.58   17.69
   7 -20   3  172.80   17.86
  -7  20  -3  174.11   19.71
   8 -20   3   16.90    8.90
  -8 -20  -3   18.37    8.27
  -8  20  -3    4.56    6.84
  -9 -20  -3  295.75   25.46
  -9  20  -3  280.70   26.58
 -10 -20  -3   11.07    8.50
 -10  20  -3   -6.94    6.64
 -10  20  -3    0.29    8.22
 -11 -20  -3   78.64   15.44
 -11  20  -3  112.75   18.20
 -11  20  -3   98.58   16.24
  11 -21  -3   10.75    7.86
 -11 -21   3    6.76    9.05
  10 -21  -3  210.96   18.68
 -10 -21   3  186.21   20.83
 -10  21   3  171.97   21.43
  -9 -21   3    2.13    6.62
[truncated: 1,511,112 more chars]
